# Supplementary material for: Secular Trends in the Prevalence of and Disability-Adjusted Life Years Due to Common Micronutrient Deficiencies in China From 1990 to 2019: An Age-Period-Cohort Study and Joinpoint Analysis
Source: Front Nutr. 2022 Mar 18;9:754351. doi: 10.3389/fnut.2022.754351 (PMC8971749; doi:10.3389/fnut.2022.754351)
Supplement: Supplementary file 1 [file Data_Sheet_1.CSV]

measure_id	measure_name	location_id	location_name	sex_id	sex_name	age	age_id	age_name	cause_id	cause_name	metric_id	metric_name	period	val	upper	lower	cohort
5	Prevalence	6	China	1	Male		1	Under 5	388	Iodine deficiency	3	Rate	1990	40.46889051	62.93378146	22.42972567
5	Prevalence	6	China	2	Female		1	Under 5	388	Iodine deficiency	3	Rate	1990	48.80551932	78.9274868	26.71513983
5	Prevalence	6	China	3	Both		1	Under 5	388	Iodine deficiency	3	Rate	1991	41.61984261	66.0789801	22.90056601
5	Prevalence	6	China	1	Male		1	Under 5	389	Vitamin A deficiency	3	Rate	1990	24469.3553	37046.30382	15159.37439
5	Prevalence	6	China	2	Female		1	Under 5	389	Vitamin A deficiency	3	Rate	1990	11981.56512	17348.63423	7713.155992
5	Prevalence	6	China	3	Both		1	Under 5	389	Vitamin A deficiency	3	Rate	1991	17424.7977	23749.39764	12218.5846
5	Prevalence	6	China	1	Male		1	Under 5	390	Dietary iron deficiency	3	Rate	1990	16081.57531	18265.15538	13860.096
5	Prevalence	6	China	2	Female		1	Under 5	390	Dietary iron deficiency	3	Rate	1990	17295.03059	19980.61207	14762.2546
5	Prevalence	6	China	3	Both		1	Under 5	390	Dietary iron deficiency	3	Rate	1991	16209.26846	17792.52847	14640.91577
5	Prevalence	6	China	1	Male		5	1 to 4	388	Iodine deficiency	3	Rate	1990	50.3188293	78.2578166	27.88642588
5	Prevalence	6	China	2	Female		1	Under 5	388	Iodine deficiency	3	Rate	1991	45.74441097	73.65944225	25.08913568
5	Prevalence	6	China	3	Both		1	Under 5	388	Iodine deficiency	3	Rate	1993	36.39692209	57.18381086	20.27079728
5	Prevalence	6	China	1	Male		1	Under 5	389	Vitamin A deficiency	3	Rate	1991	22863.56026	34283.04288	14615.08177
5	Prevalence	6	China	2	Female		1	Under 5	389	Vitamin A deficiency	3	Rate	1991	11320.53754	16278.55895	7426.271493
5	Prevalence	6	China	3	Both		1	Under 5	389	Vitamin A deficiency	3	Rate	1993	15522.70545	20672.20841	11336.58357
5	Prevalence	6	China	1	Male		1	Under 5	388	Iodine deficiency	3	Rate	1991	37.94494223	58.73152223	20.98417205
5	Prevalence	6	China	2	Female		1	Under 5	388	Iodine deficiency	3	Rate	1992	42.77870062	68.98941881	23.60319988
5	Prevalence	6	China	3	Both		1	Under 5	388	Iodine deficiency	3	Rate	1990	44.40350414	70.68962575	24.19033115
5	Prevalence	6	China	1	Male		1	Under 5	389	Vitamin A deficiency	3	Rate	1992	21685.48741	32070.07119	14037.38341
5	Prevalence	6	China	2	Female		1	Under 5	389	Vitamin A deficiency	3	Rate	1992	10862.39494	15409.08341	7279.006068
5	Prevalence	6	China	3	Both		1	Under 5	389	Vitamin A deficiency	3	Rate	1990	18575.53052	25205.7117	12942.77133
5	Prevalence	6	China	1	Male		1	Under 5	390	Dietary iron deficiency	3	Rate	1991	15710.05287	17645.17464	13664.92359
5	Prevalence	6	China	2	Female		1	Under 5	390	Dietary iron deficiency	3	Rate	1991	16769.56905	19340.14921	14474.63347
5	Prevalence	6	China	3	Both		1	Under 5	390	Dietary iron deficiency	3	Rate	1990	16654.28615	18341.60812	15043.02673
5	Prevalence	6	China	1	Male		1	Under 5	388	Iodine deficiency	3	Rate	1992	35.49588144	54.99395053	19.90507321
5	Prevalence	6	China	2	Female		1	Under 5	388	Iodine deficiency	3	Rate	1993	40.00436966	64.73919035	22.10225948
5	Prevalence	6	China	3	Both		1	Under 5	388	Iodine deficiency	3	Rate	1992	38.92032716	61.34665611	21.59339142
5	Prevalence	6	China	1	Male		1	Under 5	389	Vitamin A deficiency	3	Rate	1993	20184.39423	29439.77698	13208.0151
5	Prevalence	6	China	2	Female		1	Under 5	389	Vitamin A deficiency	3	Rate	1993	10244.24414	14268.64125	7039.587598
5	Prevalence	6	China	3	Both		1	Under 5	389	Vitamin A deficiency	3	Rate	1992	16596.37401	22273.01368	11834.14228
5	Prevalence	6	China	1	Male		1	Under 5	390	Dietary iron deficiency	3	Rate	1992	15307.75257	17180.35717	13406.30988
5	Prevalence	6	China	2	Female		1	Under 5	390	Dietary iron deficiency	3	Rate	1992	16210.10565	18619.43644	14003.82615
5	Prevalence	6	China	3	Both		1	Under 5	390	Dietary iron deficiency	3	Rate	1992	15732.04693	17181.85504	14230.37132
5	Prevalence	6	China	1	Male		1	Under 5	390	Dietary iron deficiency	3	Rate	1993	14883.95267	16574.12556	13041.06506
5	Prevalence	6	China	2	Female		1	Under 5	390	Dietary iron deficiency	3	Rate	1993	15628.40369	17961.19423	13483.2597
5	Prevalence	6	China	3	Both		1	Under 5	390	Dietary iron deficiency	3	Rate	1993	15233.08211	16610.81988	13786.59395
5	Prevalence	6	China	1	Male		1	Under 5	388	Iodine deficiency	3	Rate	1993	33.21099406	52.41978986	18.82318083
5	Prevalence	6	China	2	Female	0	1	Under 5	388	Iodine deficiency	3	Rate	1994	37.57098849	60.2055003	20.88031405	1994
5	Prevalence	6	China	3	Both		1	Under 5	388	Iodine deficiency	3	Rate	1994	34.18527914	54.38916364	19.25444107
5	Prevalence	6	China	1	Male	0	1	Under 5	389	Vitamin A deficiency	3	Rate	1994	19113.88889	27266.68744	12999.74381	1994
5	Prevalence	6	China	2	Female	0	1	Under 5	389	Vitamin A deficiency	3	Rate	1994	9826.62462	13418.90897	6969.649471	1994
5	Prevalence	6	China	3	Both		1	Under 5	389	Vitamin A deficiency	3	Rate	1994	14771.79309	19328.92294	11082.79375
5	Prevalence	6	China	1	Male	0	1	Under 5	390	Dietary iron deficiency	3	Rate	1994	14443.86784	16045.50299	12653.2017	1994
5	Prevalence	6	China	2	Female	0	1	Under 5	390	Dietary iron deficiency	3	Rate	1994	15030.62891	17265.77102	12982.75561	1994
5	Prevalence	6	China	3	Both		1	Under 5	390	Dietary iron deficiency	3	Rate	1994	14718.19758	16054.67894	13331.86934
5	Prevalence	6	China	1	Male	0	1	Under 5	388	Iodine deficiency	3	Rate	1994	31.21246347	49.23245627	17.82028246	1994
5	Prevalence	6	China	2	Female		1	Under 5	388	Iodine deficiency	3	Rate	1995	35.6428824	57.11265298	19.8597056
5	Prevalence	6	China	3	Both		1	Under 5	388	Iodine deficiency	3	Rate	1997	29.87386229	48.05179024	16.88458539
5	Prevalence	6	China	1	Male		1	Under 5	389	Vitamin A deficiency	3	Rate	1995	17824.09828	24702.54508	12412.75177
5	Prevalence	6	China	2	Female		1	Under 5	389	Vitamin A deficiency	3	Rate	1995	9333.468752	12491.23627	6765.209858
5	Prevalence	6	China	3	Both		1	Under 5	389	Vitamin A deficiency	3	Rate	1997	11967.87418	14560.77191	9685.81586
5	Prevalence	6	China	1	Male		1	Under 5	388	Iodine deficiency	3	Rate	1995	29.63813199	46.63413121	17.04691322
5	Prevalence	6	China	2	Female		1	Under 5	388	Iodine deficiency	3	Rate	1996	34.13819734	54.53243713	19.04732431
5	Prevalence	6	China	3	Both		1	Under 5	388	Iodine deficiency	3	Rate	2001	24.49737899	39.78263293	13.51011595
5	Prevalence	6	China	1	Male		1	Under 5	389	Vitamin A deficiency	3	Rate	1996	16221.30309	21833.96737	11682.907
5	Prevalence	6	China	2	Female		1	Under 5	389	Vitamin A deficiency	3	Rate	1996	8721.66418	11423.26532	6463.242791
5	Prevalence	6	China	3	Both		1	Under 5	389	Vitamin A deficiency	3	Rate	2001	10457.46319	12331.365	9081.989177
5	Prevalence	6	China	1	Male		1	Under 5	390	Dietary iron deficiency	3	Rate	1995	13997.46756	15584.52108	12288.42369
5	Prevalence	6	China	2	Female		1	Under 5	390	Dietary iron deficiency	3	Rate	1995	14423.18803	16569.63955	12465.59883
5	Prevalence	6	China	3	Both		1	Under 5	390	Dietary iron deficiency	3	Rate	1997	12933.67191	14025.42498	11841.31302
5	Prevalence	6	China	1	Male		1	Under 5	388	Iodine deficiency	3	Rate	1996	28.42117912	44.93426303	16.34726346
5	Prevalence	6	China	2	Female		1	Under 5	388	Iodine deficiency	3	Rate	1997	32.80433512	52.66884945	18.31670847
5	Prevalence	6	China	3	Both		1	Under 5	388	Iodine deficiency	3	Rate	1995	32.43614174	52.24294234	18.30754783
5	Prevalence	6	China	1	Male		1	Under 5	389	Vitamin A deficiency	3	Rate	1997	14907.13895	19692.48615	11108.10568
5	Prevalence	6	China	2	Female		1	Under 5	389	Vitamin A deficiency	3	Rate	1997	8561.135789	10941.20078	6513.415027
5	Prevalence	6	China	3	Both		1	Under 5	389	Vitamin A deficiency	3	Rate	1995	13867.75329	17667.18766	10627.15661
5	Prevalence	6	China	1	Male		1	Under 5	390	Dietary iron deficiency	3	Rate	1996	13488.64808	14881.80044	12001.34061
5	Prevalence	6	China	2	Female		1	Under 5	390	Dietary iron deficiency	3	Rate	1996	13744.95694	15634.1859	11947.68526
5	Prevalence	6	China	3	Both		1	Under 5	390	Dietary iron deficiency	3	Rate	1995	14195.83884	15487.68812	12825.13674
5	Prevalence	6	China	1	Male		1	Under 5	388	Iodine deficiency	3	Rate	1997	27.34550979	43.27805595	15.62321849
5	Prevalence	6	China	2	Female		1	Under 5	388	Iodine deficiency	3	Rate	1998	31.55205467	50.83811228	17.60559751
5	Prevalence	6	China	3	Both		1	Under 5	388	Iodine deficiency	3	Rate	1996	31.07669771	50.0366161	17.56980089
5	Prevalence	6	China	1	Male		1	Under 5	389	Vitamin A deficiency	3	Rate	1998	13985.39355	17659.98618	10863.54975
5	Prevalence	6	China	2	Female		1	Under 5	389	Vitamin A deficiency	3	Rate	1998	8912.650877	11198.04487	6949.055712
5	Prevalence	6	China	3	Both		1	Under 5	389	Vitamin A deficiency	3	Rate	1996	12737.76854	15873.25749	10042.23935
5	Prevalence	6	China	1	Male		1	Under 5	390	Dietary iron deficiency	3	Rate	1997	12897.37746	14143.7229	11593.67771
5	Prevalence	6	China	2	Female		1	Under 5	390	Dietary iron deficiency	3	Rate	1997	12975.73878	14675.05711	11365.94508
5	Prevalence	6	China	3	Both		1	Under 5	390	Dietary iron deficiency	3	Rate	1996	13607.70192	14774.84759	12378.37332
5	Prevalence	6	China	1	Male		1	Under 5	388	Iodine deficiency	3	Rate	1998	26.33608013	41.97735963	14.99572922
5	Prevalence	6	China	2	Female	0	1	Under 5	388	Iodine deficiency	3	Rate	1999	30.27616633	48.82774875	16.75755887	1999
5	Prevalence	6	China	3	Both		1	Under 5	388	Iodine deficiency	3	Rate	1998	28.74561409	46.22342798	16.19730889
5	Prevalence	6	China	1	Male	0	1	Under 5	389	Vitamin A deficiency	3	Rate	1999	13402.68513	16682.69527	10816.74217	1999
5	Prevalence	6	China	2	Female	0	1	Under 5	389	Vitamin A deficiency	3	Rate	1999	10019.67995	12338.50164	8050.366789	1999
5	Prevalence	6	China	3	Both		1	Under 5	389	Vitamin A deficiency	3	Rate	1998	11642.02595	13745.52646	9716.425309
5	Prevalence	6	China	1	Male		1	Under 5	390	Dietary iron deficiency	3	Rate	1998	12278.39274	13436.09998	11082.05083
5	Prevalence	6	China	2	Female		1	Under 5	390	Dietary iron deficiency	3	Rate	1998	12179.77545	13737.08522	10717.99611
5	Prevalence	6	China	3	Both		1	Under 5	390	Dietary iron deficiency	3	Rate	1998	12232.83621	13257.86836	11224.50942
5	Prevalence	6	China	1	Male	0	1	Under 5	388	Iodine deficiency	3	Rate	1999	25.31429075	40.52227607	14.31371279	1999
5	Prevalence	6	China	2	Female		1	Under 5	388	Iodine deficiency	3	Rate	2000	28.86672358	46.44659684	15.86579739
5	Prevalence	6	China	3	Both		1	Under 5	388	Iodine deficiency	3	Rate	2000	26.34209055	42.10382602	14.68449407
5	Prevalence	6	China	1	Male		1	Under 5	389	Vitamin A deficiency	3	Rate	2000	12429.64098	15253.49296	10159.45528
5	Prevalence	6	China	2	Female		1	Under 5	389	Vitamin A deficiency	3	Rate	2000	9618.848472	11839.74978	7719.095348
5	Prevalence	6	China	3	Both		1	Under 5	389	Vitamin A deficiency	3	Rate	2000	11136.9947	13086.06556	9615.648604
5	Prevalence	6	China	1	Male	0	1	Under 5	390	Dietary iron deficiency	3	Rate	1999	11667.43557	12726.77799	10567.60872	1999
5	Prevalence	6	China	2	Female	0	1	Under 5	390	Dietary iron deficiency	3	Rate	1999	11415.81698	12871.45003	10024.83539	1999
5	Prevalence	6	China	3	Both		1	Under 5	390	Dietary iron deficiency	3	Rate	2000	10949.99051	11841.19819	10037.36015
5	Prevalence	6	China	1	Male		1	Under 5	390	Dietary iron deficiency	3	Rate	2000	11119.88865	12169.43911	10067.26988
5	Prevalence	6	China	2	Female		1	Under 5	390	Dietary iron deficiency	3	Rate	2000	10750.45393	12177.42599	9363.381874
5	Prevalence	6	China	3	Both		1	Under 5	390	Dietary iron deficiency	3	Rate	2001	10409.84911	11208.0313	9586.077196
5	Prevalence	6	China	1	Male		1	Under 5	388	Iodine deficiency	3	Rate	2000	24.19245739	38.92398917	13.66385625
5	Prevalence	6	China	2	Female		1	Under 5	388	Iodine deficiency	3	Rate	2001	26.79389766	43.33887868	14.80322621
5	Prevalence	6	China	3	Both		1	Under 5	388	Iodine deficiency	3	Rate	1999	27.601008	44.23443108	15.46903234
5	Prevalence	6	China	1	Male		1	Under 5	389	Vitamin A deficiency	3	Rate	2001	11542.23376	14511.84639	9461.21115
5	Prevalence	6	China	2	Female		1	Under 5	389	Vitamin A deficiency	3	Rate	2001	9178.774925	11407.95757	7342.832199
5	Prevalence	6	China	3	Both		1	Under 5	389	Vitamin A deficiency	3	Rate	1999	11843.60204	13829.36053	10166.83214
5	Prevalence	6	China	1	Male		1	Under 5	390	Dietary iron deficiency	3	Rate	2001	10618.38177	11585.56888	9677.982574
5	Prevalence	6	China	2	Female		1	Under 5	390	Dietary iron deficiency	3	Rate	2001	10164.03835	11492.57049	8891.587029
5	Prevalence	6	China	3	Both		1	Under 5	390	Dietary iron deficiency	3	Rate	1999	11551.47527	12485.54341	10613.56932
5	Prevalence	6	China	1	Male		1	Under 5	388	Iodine deficiency	3	Rate	2001	22.54913566	35.92252056	12.50829373
5	Prevalence	6	China	2	Female		1	Under 5	388	Iodine deficiency	3	Rate	2002	24.03329568	39.12316086	13.00339427
5	Prevalence	6	China	3	Both		1	Under 5	388	Iodine deficiency	3	Rate	2002	22.0450715	36.20065357	11.93142715
5	Prevalence	6	China	1	Male		1	Under 5	389	Vitamin A deficiency	3	Rate	2002	10927.72288	13899.49579	8704.965681
5	Prevalence	6	China	2	Female		1	Under 5	389	Vitamin A deficiency	3	Rate	2002	8857.503098	11085.8167	7073.371733
5	Prevalence	6	China	3	Both		1	Under 5	389	Vitamin A deficiency	3	Rate	2002	9979.409046	11905.25145	8534.838665
5	Prevalence	6	China	1	Male		1	Under 5	390	Dietary iron deficiency	3	Rate	2002	10115.32142	11055.34947	9182.536888
5	Prevalence	6	China	2	Female		1	Under 5	390	Dietary iron deficiency	3	Rate	2002	9598.119718	10870.67222	8394.925418
5	Prevalence	6	China	3	Both		1	Under 5	390	Dietary iron deficiency	3	Rate	2002	9878.404775	10684.77076	9100.237844
5	Prevalence	6	China	1	Male		1	Under 5	388	Iodine deficiency	3	Rate	2002	20.36448455	33.05995019	11.04829631
5	Prevalence	6	China	2	Female		1	Under 5	388	Iodine deficiency	3	Rate	2003	21.21964648	35.04789921	11.13617342
5	Prevalence	6	China	3	Both		1	Under 5	388	Iodine deficiency	3	Rate	2005	16.71830854	28.46014092	8.443043204
5	Prevalence	6	China	1	Male		1	Under 5	389	Vitamin A deficiency	3	Rate	2003	10330.81872	13471.95228	7925.998327
5	Prevalence	6	China	2	Female		1	Under 5	389	Vitamin A deficiency	3	Rate	2003	8487.179047	10839.71498	6711.156108
5	Prevalence	6	China	3	Both		1	Under 5	389	Vitamin A deficiency	3	Rate	2005	8321.829843	10589.18727	6534.697239
5	Prevalence	6	China	1	Male		1	Under 5	388	Iodine deficiency	3	Rate	2003	18.14700016	30.13202103	9.511761004
5	Prevalence	6	China	2	Female	0	1	Under 5	388	Iodine deficiency	3	Rate	2004	18.99279077	31.99796115	9.642071684	2004
5	Prevalence	6	China	3	Both		1	Under 5	388	Iodine deficiency	3	Rate	2003	19.55178349	32.74586511	10.25478441
5	Prevalence	6	China	1	Male	0	1	Under 5	389	Vitamin A deficiency	3	Rate	2004	9636.729774	12992.51722	7045.417697	2004
5	Prevalence	6	China	2	Female	0	1	Under 5	389	Vitamin A deficiency	3	Rate	2004	8042.162459	10476.36052	6201.752677	2004
5	Prevalence	6	China	3	Both		1	Under 5	389	Vitamin A deficiency	3	Rate	2003	9487.925007	11542.33098	7910.086939
5	Prevalence	6	China	1	Male		1	Under 5	390	Dietary iron deficiency	3	Rate	2003	9633.224537	10590.23263	8684.4876
5	Prevalence	6	China	2	Female		1	Under 5	390	Dietary iron deficiency	3	Rate	2003	9070.580804	10375.06875	7838.828702
5	Prevalence	6	China	3	Both		1	Under 5	390	Dietary iron deficiency	3	Rate	2003	9375.989421	10162.70763	8589.39476
5	Prevalence	6	China	1	Male	0	1	Under 5	390	Dietary iron deficiency	3	Rate	2004	9177.783975	10177.06741	8240.896946	2004
5	Prevalence	6	China	2	Female	0	1	Under 5	390	Dietary iron deficiency	3	Rate	2004	8592.018433	9947.563698	7323.470088	2004
5	Prevalence	6	China	3	Both		1	Under 5	390	Dietary iron deficiency	3	Rate	2005	8500.004897	9408.772672	7641.721627
5	Prevalence	6	China	1	Male	0	1	Under 5	388	Iodine deficiency	3	Rate	2004	16.4111015	27.96977272	8.423564369	2004
5	Prevalence	6	China	2	Female		1	Under 5	388	Iodine deficiency	3	Rate	2005	17.98351052	30.29940311	8.963109431
5	Prevalence	6	China	3	Both		1	Under 5	388	Iodine deficiency	3	Rate	2004	17.58920192	29.8865347	9.03970701
5	Prevalence	6	China	1	Male		1	Under 5	389	Vitamin A deficiency	3	Rate	2005	8934.556508	12437.16028	6282.56579
5	Prevalence	6	China	2	Female		1	Under 5	389	Vitamin A deficiency	3	Rate	2005	7589.35864	10108.03864	5669.377255
5	Prevalence	6	China	3	Both		1	Under 5	389	Vitamin A deficiency	3	Rate	2004	8909.08201	11086.77959	7223.76506
5	Prevalence	6	China	1	Male		1	Under 5	390	Dietary iron deficiency	3	Rate	2005	8768.376352	9886.924121	7809.146141
5	Prevalence	6	China	2	Female		1	Under 5	390	Dietary iron deficiency	3	Rate	2005	8179.185886	9583.79339	6826.473054
5	Prevalence	6	China	3	Both		1	Under 5	390	Dietary iron deficiency	3	Rate	2004	8910.482004	9732.115339	8098.133756
5	Prevalence	6	China	1	Male		1	Under 5	388	Iodine deficiency	3	Rate	2005	15.65994203	26.68487535	7.885044409
5	Prevalence	6	China	2	Female		1	Under 5	388	Iodine deficiency	3	Rate	2006	17.94879333	30.41785957	8.902524625
5	Prevalence	6	China	3	Both		1	Under 5	388	Iodine deficiency	3	Rate	2007	16.98070853	28.75399554	8.456116508
5	Prevalence	6	China	1	Male		1	Under 5	389	Vitamin A deficiency	3	Rate	2006	8233.705156	11772.22677	5502.077329
5	Prevalence	6	China	2	Female		1	Under 5	389	Vitamin A deficiency	3	Rate	2006	7135.155619	9639.902554	5170.361025
5	Prevalence	6	China	3	Both		1	Under 5	389	Vitamin A deficiency	3	Rate	2007	7205.529078	9698.407313	5280.257107
5	Prevalence	6	China	1	Male		1	Under 5	390	Dietary iron deficiency	3	Rate	2006	8379.90831	9514.945077	7394.819213
5	Prevalence	6	China	2	Female		1	Under 5	390	Dietary iron deficiency	3	Rate	2006	7797.873705	9234.597422	6479.86324
5	Prevalence	6	China	3	Both		1	Under 5	390	Dietary iron deficiency	3	Rate	2007	7732.982115	8674.522535	6829.406425
5	Prevalence	6	China	1	Male		1	Under 5	388	Iodine deficiency	3	Rate	2006	15.72309206	26.88069425	7.901731277
5	Prevalence	6	China	2	Female		1	Under 5	388	Iodine deficiency	3	Rate	2007	18.13524982	30.71205458	8.942707186
5	Prevalence	6	China	3	Both		1	Under 5	388	Iodine deficiency	3	Rate	2006	16.73509333	28.36055737	8.422494582
5	Prevalence	6	China	1	Male		1	Under 5	389	Vitamin A deficiency	3	Rate	2007	7609.545799	11347.90075	4865.325191
5	Prevalence	6	China	2	Female		1	Under 5	389	Vitamin A deficiency	3	Rate	2007	6719.753711	9162.640795	4707.52125
5	Prevalence	6	China	3	Both		1	Under 5	389	Vitamin A deficiency	3	Rate	2006	7734.207069	10103.30855	5856.930804
5	Prevalence	6	China	1	Male		1	Under 5	390	Dietary iron deficiency	3	Rate	2007	7989.976088	9161.190517	6931.551778
5	Prevalence	6	China	2	Female		1	Under 5	390	Dietary iron deficiency	3	Rate	2007	7423.981681	8890.536755	6055.306731
5	Prevalence	6	China	3	Both		1	Under 5	390	Dietary iron deficiency	3	Rate	2006	8115.263738	9016.934848	7253.26601
5	Prevalence	6	China	1	Male		1	Under 5	388	Iodine deficiency	3	Rate	2007	16.02048284	27.50227753	8.026761718
5	Prevalence	6	China	2	Female		1	Under 5	388	Iodine deficiency	3	Rate	2008	18.39883654	31.44501359	9.02189963
5	Prevalence	6	China	3	Both		1	Under 5	388	Iodine deficiency	3	Rate	2008	17.32459829	29.33389145	8.617423567
5	Prevalence	6	China	1	Male		1	Under 5	389	Vitamin A deficiency	3	Rate	2008	7170.874428	11249.87333	4334.475136
5	Prevalence	6	China	2	Female		1	Under 5	389	Vitamin A deficiency	3	Rate	2008	6431.735113	8957.154748	4407.045296
5	Prevalence	6	China	3	Both		1	Under 5	389	Vitamin A deficiency	3	Rate	2008	6835.511062	9411.110731	4908.964345
5	Prevalence	6	China	1	Male		1	Under 5	390	Dietary iron deficiency	3	Rate	2008	7627.089588	8863.056869	6574.831185
5	Prevalence	6	China	2	Female		1	Under 5	390	Dietary iron deficiency	3	Rate	2008	7092.365654	8608.641826	5663.5525
5	Prevalence	6	China	3	Both		1	Under 5	390	Dietary iron deficiency	3	Rate	2008	7384.473866	8371.263876	6435.342546
5	Prevalence	6	China	1	Male		28	<1 year	388	Iodine deficiency	3	Rate	1990	2.071130385	3.212324029	1.142019165
5	Prevalence	6	China	2	Female	0	1	Under 5	388	Iodine deficiency	3	Rate	2009	18.61739629	31.90628185	9.029108805	2009
5	Prevalence	6	China	3	Both		1	Under 5	388	Iodine deficiency	3	Rate	2009	17.6565559	30.55064151	8.772242313
5	Prevalence	6	China	1	Male	0	1	Under 5	389	Vitamin A deficiency	3	Rate	2009	6721.980049	10749.24659	3890.298916	2009
5	Prevalence	6	China	2	Female	0	1	Under 5	389	Vitamin A deficiency	3	Rate	2009	6122.392251	8801.029116	4079.99602	2009
5	Prevalence	6	China	3	Both		1	Under 5	389	Vitamin A deficiency	3	Rate	2009	6449.919414	9034.639907	4538.275413
5	Prevalence	6	China	1	Male	0	1	Under 5	390	Dietary iron deficiency	3	Rate	2009	7313.914837	8622.927193	6161.716204	2009
5	Prevalence	6	China	2	Female	0	1	Under 5	390	Dietary iron deficiency	3	Rate	2009	6831.705361	8448.126919	5362.314586	2009
5	Prevalence	6	China	3	Both		1	Under 5	390	Dietary iron deficiency	3	Rate	2009	7095.11416	8118.900537	6103.764057
5	Prevalence	6	China	1	Male		1	Under 5	388	Iodine deficiency	3	Rate	2008	16.43237041	28.21156973	8.190928674
5	Prevalence	6	China	2	Female		1	Under 5	388	Iodine deficiency	3	Rate	2010	18.68879017	32.22108178	9.042352667
5	Prevalence	6	China	3	Both		1	Under 5	388	Iodine deficiency	3	Rate	2010	17.88517462	31.17691785	8.851271893
5	Prevalence	6	China	1	Male		1	Under 5	389	Vitamin A deficiency	3	Rate	2010	6216.101872	10182.96054	3448.303908
5	Prevalence	6	China	2	Female		1	Under 5	389	Vitamin A deficiency	3	Rate	2010	5760.42326	8498.314015	3714.265056
5	Prevalence	6	China	3	Both		1	Under 5	389	Vitamin A deficiency	3	Rate	2010	6009.151667	8514.448218	4150.832638
5	Prevalence	6	China	1	Male		1	Under 5	390	Dietary iron deficiency	3	Rate	2010	7070.852973	8485.383257	5813.105516
5	Prevalence	6	China	2	Female		1	Under 5	390	Dietary iron deficiency	3	Rate	2010	6666.627804	8431.482869	5114.663721
5	Prevalence	6	China	3	Both		1	Under 5	390	Dietary iron deficiency	3	Rate	2010	6887.270774	8006.790369	5819.848846
5	Prevalence	6	China	1	Male		5	1 to 4	388	Iodine deficiency	3	Rate	1991	46.94941462	72.6743443	25.96698729
5	Prevalence	6	China	2	Female		1	Under 5	388	Iodine deficiency	3	Rate	2011	18.52576643	32.01903885	8.930921379
5	Prevalence	6	China	3	Both		1	Under 5	388	Iodine deficiency	3	Rate	2011	17.96381548	31.44692989	8.947425806
5	Prevalence	6	China	1	Male		1	Under 5	389	Vitamin A deficiency	3	Rate	2011	5842.519608	9947.790492	3149.562119
5	Prevalence	6	China	2	Female		1	Under 5	389	Vitamin A deficiency	3	Rate	2011	5492.712181	8247.26226	3469.003098
5	Prevalence	6	China	3	Both		1	Under 5	389	Vitamin A deficiency	3	Rate	2011	5683.387315	8168.322095	3862.172093
5	Prevalence	6	China	1	Male		1	Under 5	390	Dietary iron deficiency	3	Rate	2011	6920.973886	8370.39157	5672.514879
5	Prevalence	6	China	2	Female		1	Under 5	390	Dietary iron deficiency	3	Rate	2011	6597.616045	8384.729183	5021.479039
5	Prevalence	6	China	3	Both		1	Under 5	390	Dietary iron deficiency	3	Rate	2011	6773.873879	7921.00053	5701.982203
5	Prevalence	6	China	1	Male	0	1	Under 5	388	Iodine deficiency	3	Rate	2009	16.85843325	29.10856976	8.409644101	2009
5	Prevalence	6	China	2	Female		1	Under 5	388	Iodine deficiency	3	Rate	2012	18.17869211	31.73146947	8.752017749
5	Prevalence	6	China	3	Both		1	Under 5	388	Iodine deficiency	3	Rate	2012	17.92925729	31.46926903	8.976693309
5	Prevalence	6	China	1	Male		1	Under 5	389	Vitamin A deficiency	3	Rate	2012	5579.955797	9615.025405	2943.453067
5	Prevalence	6	China	2	Female		1	Under 5	389	Vitamin A deficiency	3	Rate	2012	5294.520433	8127.981314	3320.792945
5	Prevalence	6	China	3	Both		1	Under 5	389	Vitamin A deficiency	3	Rate	2012	5449.824269	7943.167174	3626.082953
5	Prevalence	6	China	1	Male		1	Under 5	390	Dietary iron deficiency	3	Rate	2012	6834.0724	8331.372823	5584.942083
5	Prevalence	6	China	2	Female		1	Under 5	390	Dietary iron deficiency	3	Rate	2012	6584.542366	8449.788865	4981.135455
5	Prevalence	6	China	3	Both		1	Under 5	390	Dietary iron deficiency	3	Rate	2012	6720.310306	7887.973202	5641.332952
5	Prevalence	6	China	1	Male		1	Under 5	388	Iodine deficiency	3	Rate	2010	17.21654008	29.7629206	8.651016128
5	Prevalence	6	China	2	Female		1	Under 5	388	Iodine deficiency	3	Rate	2013	17.93056361	31.62447153	8.626737948
5	Prevalence	6	China	3	Both		1	Under 5	388	Iodine deficiency	3	Rate	2013	17.9958236	31.48117122	8.987067
5	Prevalence	6	China	1	Male		1	Under 5	389	Vitamin A deficiency	3	Rate	2013	5362.586202	9486.479123	2798.767563
5	Prevalence	6	China	2	Female		1	Under 5	389	Vitamin A deficiency	3	Rate	2013	5131.789609	7948.083608	3173.732746
5	Prevalence	6	China	3	Both		1	Under 5	389	Vitamin A deficiency	3	Rate	2013	5257.105682	7829.863144	3452.061071
5	Prevalence	6	China	1	Male		1	Under 5	390	Dietary iron deficiency	3	Rate	2013	6718.304381	8252.940014	5415.018107
5	Prevalence	6	China	2	Female		1	Under 5	390	Dietary iron deficiency	3	Rate	2013	6543.203744	8474.001383	4917.749031
5	Prevalence	6	China	3	Both		1	Under 5	390	Dietary iron deficiency	3	Rate	2013	6638.278476	7851.161537	5511.705225
5	Prevalence	6	China	1	Male		1	Under 5	388	Iodine deficiency	3	Rate	2011	17.49482646	30.22784655	8.81732461
5	Prevalence	6	China	2	Female	0	1	Under 5	388	Iodine deficiency	3	Rate	2014	17.8927324	31.70579035	8.601368519	2014
5	Prevalence	6	China	3	Both		1	Under 5	388	Iodine deficiency	3	Rate	2015	18.15271273	31.83759667	9.173284047
5	Prevalence	6	China	1	Male	0	1	Under 5	389	Vitamin A deficiency	3	Rate	2014	5070.291348	9080.343495	2527.885249	2014
5	Prevalence	6	China	2	Female	0	1	Under 5	389	Vitamin A deficiency	3	Rate	2014	4907.086028	7661.635647	2974.452313	2014
5	Prevalence	6	China	3	Both		1	Under 5	389	Vitamin A deficiency	3	Rate	2015	4880.180063	7551.640663	3146.24043
5	Prevalence	6	China	1	Male	0	1	Under 5	390	Dietary iron deficiency	3	Rate	2014	6556.915113	8173.154712	5200.970671	2014
5	Prevalence	6	China	2	Female	0	1	Under 5	390	Dietary iron deficiency	3	Rate	2014	6454.046122	8472.181754	4786.672718	2014
5	Prevalence	6	China	3	Both		1	Under 5	390	Dietary iron deficiency	3	Rate	2015	6489.725482	7777.136563	5335.026857
5	Prevalence	6	China	1	Male		1	Under 5	388	Iodine deficiency	3	Rate	2012	17.72025193	30.69008892	9.047820181
5	Prevalence	6	China	2	Female		1	Under 5	388	Iodine deficiency	3	Rate	2015	17.68781623	31.59784264	8.503395649
5	Prevalence	6	China	3	Both		1	Under 5	388	Iodine deficiency	3	Rate	2014	18.218523	31.69885433	9.09906889
5	Prevalence	6	China	1	Male		1	Under 5	389	Vitamin A deficiency	3	Rate	2015	4939.013359	9074.612537	2427.217603
5	Prevalence	6	China	2	Female		1	Under 5	389	Vitamin A deficiency	3	Rate	2015	4810.894385	7556.109839	2905.709299
5	Prevalence	6	China	3	Both		1	Under 5	389	Vitamin A deficiency	3	Rate	2014	4995.517151	7665.205854	3240.786398
5	Prevalence	6	China	1	Male		1	Under 5	390	Dietary iron deficiency	3	Rate	2015	6505.328862	8218.950388	5091.257527
5	Prevalence	6	China	2	Female		1	Under 5	390	Dietary iron deficiency	3	Rate	2015	6471.34999	8526.758842	4730.814463
5	Prevalence	6	China	3	Both		1	Under 5	390	Dietary iron deficiency	3	Rate	2014	6509.784626	7750.970417	5382.521848
5	Prevalence	6	China	1	Male		1	Under 5	388	Iodine deficiency	3	Rate	2013	18.05075396	31.39289159	9.333834524
5	Prevalence	6	China	2	Female		1	Under 5	388	Iodine deficiency	3	Rate	2016	17.56567003	30.87467514	8.407233512
5	Prevalence	6	China	3	Both		1	Under 5	388	Iodine deficiency	3	Rate	2017	18.28739183	31.49051531	9.343487706
5	Prevalence	6	China	1	Male		1	Under 5	389	Vitamin A deficiency	3	Rate	2016	4879.704685	9144.983375	2352.019122
5	Prevalence	6	China	2	Female		1	Under 5	389	Vitamin A deficiency	3	Rate	2016	4773.110892	7580.398742	2872.775484
5	Prevalence	6	China	3	Both		1	Under 5	389	Vitamin A deficiency	3	Rate	2017	4449.399874	6971.395168	2824.683403
5	Prevalence	6	China	1	Male		1	Under 5	390	Dietary iron deficiency	3	Rate	2016	6487.442747	8206.831319	5074.130414
5	Prevalence	6	China	2	Female		1	Under 5	390	Dietary iron deficiency	3	Rate	2016	6541.062209	8590.838858	4793.715537
5	Prevalence	6	China	3	Both		1	Under 5	390	Dietary iron deficiency	3	Rate	2017	6370.463708	7712.712729	5186.588098
5	Prevalence	6	China	1	Male	0	1	Under 5	388	Iodine deficiency	3	Rate	2014	18.49399988	31.87317329	9.497499387	2014
5	Prevalence	6	China	2	Female		1	Under 5	388	Iodine deficiency	3	Rate	2017	17.93433356	31.3620297	8.648575395
5	Prevalence	6	China	3	Both		1	Under 5	388	Iodine deficiency	3	Rate	2016	17.98091968	31.07694385	9.074721447
5	Prevalence	6	China	1	Male		1	Under 5	389	Vitamin A deficiency	3	Rate	2017	4460.819173	8372.60805	2114.040832
5	Prevalence	6	China	2	Female		1	Under 5	389	Vitamin A deficiency	3	Rate	2017	4436.040278	7159.125347	2600.999591
5	Prevalence	6	China	3	Both		1	Under 5	389	Vitamin A deficiency	3	Rate	2016	4830.658054	7442.818684	3096.421388
5	Prevalence	6	China	1	Male		1	Under 5	390	Dietary iron deficiency	3	Rate	2017	6307.917704	8009.213414	4873.939091
5	Prevalence	6	China	2	Female		1	Under 5	390	Dietary iron deficiency	3	Rate	2017	6443.637146	8568.165866	4629.580252
5	Prevalence	6	China	3	Both		1	Under 5	390	Dietary iron deficiency	3	Rate	2016	6512.114483	7813.215047	5339.536049
5	Prevalence	6	China	1	Male		1	Under 5	388	Iodine deficiency	3	Rate	2015	18.54747531	31.72418655	9.596061413
5	Prevalence	6	China	2	Female		1	Under 5	388	Iodine deficiency	3	Rate	2018	18.39273799	32.25417006	8.907451033
5	Prevalence	6	China	3	Both		1	Under 5	390	Dietary iron deficiency	3	Rate	2019	5992.848011	7408.612675	4730.858675
5	Prevalence	6	China	1	Male		1	Under 5	389	Vitamin A deficiency	3	Rate	2018	4067.634281	7789.502097	1880.959812
5	Prevalence	6	China	2	Female		1	Under 5	389	Vitamin A deficiency	3	Rate	2018	4115.521439	6682.577501	2365.7366
5	Prevalence	6	China	3	Both		6	5 to 9	390	Dietary iron deficiency	3	Rate	2019	2388.053127	3454.702263	1508.980836
5	Prevalence	6	China	1	Male		1	Under 5	390	Dietary iron deficiency	3	Rate	2018	6074.244411	7806.553662	4580.031055
5	Prevalence	6	China	2	Female		1	Under 5	390	Dietary iron deficiency	3	Rate	2018	6260.504416	8441.666374	4383.483484
5	Prevalence	6	China	3	Both		7	10 to 14	390	Dietary iron deficiency	3	Rate	2019	1660.013938	2491.605684	1022.45912
5	Prevalence	6	China	1	Male		1	Under 5	388	Iodine deficiency	3	Rate	2016	18.33483107	31.27221278	9.527536667
5	Prevalence	6	China	2	Female	0	1	Under 5	388	Iodine deficiency	3	Rate	2019	18.59989026	32.85869407	8.96752463	2019
5	Prevalence	6	China	3	Both		1	Under 5	388	Iodine deficiency	3	Rate	2018	18.81654498	32.50657887	9.557082657
5	Prevalence	6	China	1	Male	0	1	Under 5	389	Vitamin A deficiency	3	Rate	2019	3811.895894	7374.003791	1712.76399	2019
5	Prevalence	6	China	2	Female	0	1	Under 5	389	Vitamin A deficiency	3	Rate	2019	3903.749628	6406.81343	2214.638021	2019
5	Prevalence	6	China	3	Both		1	Under 5	389	Vitamin A deficiency	3	Rate	2018	4089.726414	6469.661649	2521.728193
5	Prevalence	6	China	1	Male	0	1	Under 5	390	Dietary iron deficiency	3	Rate	2019	5881.8804	7663.349183	4373.887441	2019
5	Prevalence	6	China	2	Female	0	1	Under 5	390	Dietary iron deficiency	3	Rate	2019	6122.264175	8341.050628	4276.195865	2019
5	Prevalence	6	China	3	Both		1	Under 5	390	Dietary iron deficiency	3	Rate	2018	6160.173102	7519.680689	4943.942611
2	DALYs (Disability-Adjusted Life Years)	6	China	1	Male		1	Under 5	388	Iodine deficiency	3	Rate	1990	0.765273389	1.387127986	0.350067388
2	DALYs (Disability-Adjusted Life Years)	6	China	2	Female		1	Under 5	388	Iodine deficiency	3	Rate	1990	0.966876218	1.744397476	0.446634109
2	DALYs (Disability-Adjusted Life Years)	6	China	3	Both		1	Under 5	388	Iodine deficiency	3	Rate	1993	0.650235188	1.189810796	0.3200945
2	DALYs (Disability-Adjusted Life Years)	6	China	1	Male		1	Under 5	389	Vitamin A deficiency	3	Rate	1990	60.03242888	96.92062494	34.67471088
2	DALYs (Disability-Adjusted Life Years)	6	China	2	Female		1	Under 5	389	Vitamin A deficiency	3	Rate	1990	32.86801979	52.08288529	19.06841387
2	DALYs (Disability-Adjusted Life Years)	6	China	3	Both		1	Under 5	389	Vitamin A deficiency	3	Rate	1993	38.27673928	57.70669311	24.16844334
2	DALYs (Disability-Adjusted Life Years)	6	China	1	Male		1	Under 5	390	Dietary iron deficiency	3	Rate	1990	408.9255159	622.8596224	248.5899991
2	DALYs (Disability-Adjusted Life Years)	6	China	2	Female		1	Under 5	390	Dietary iron deficiency	3	Rate	1990	514.8959539	810.0788683	309.3869832
2	DALYs (Disability-Adjusted Life Years)	6	China	3	Both		1	Under 5	390	Dietary iron deficiency	3	Rate	1993	403.3824315	606.7706664	253.3017962
2	DALYs (Disability-Adjusted Life Years)	6	China	1	Male		1	Under 5	388	Iodine deficiency	3	Rate	1991	0.702371865	1.267588224	0.326801681
2	DALYs (Disability-Adjusted Life Years)	6	China	2	Female		1	Under 5	388	Iodine deficiency	3	Rate	1991	0.889233218	1.635101933	0.421563262
2	DALYs (Disability-Adjusted Life Years)	6	China	3	Both		1	Under 5	388	Iodine deficiency	3	Rate	1992	0.71871589	1.315280396	0.347592054
2	DALYs (Disability-Adjusted Life Years)	6	China	1	Male		1	Under 5	389	Vitamin A deficiency	3	Rate	1991	56.0154882	89.13353242	32.82928489
2	DALYs (Disability-Adjusted Life Years)	6	China	2	Female		1	Under 5	389	Vitamin A deficiency	3	Rate	1991	30.63990986	48.55921006	18.09672584
2	DALYs (Disability-Adjusted Life Years)	6	China	3	Both		1	Under 5	389	Vitamin A deficiency	3	Rate	1992	41.04480589	62.68739847	25.90096108
2	DALYs (Disability-Adjusted Life Years)	6	China	1	Male		1	Under 5	390	Dietary iron deficiency	3	Rate	1991	396.6878864	596.5613875	242.856444
2	DALYs (Disability-Adjusted Life Years)	6	China	2	Female		1	Under 5	390	Dietary iron deficiency	3	Rate	1991	490.2424426	770.5471094	294.3763874
2	DALYs (Disability-Adjusted Life Years)	6	China	3	Both		1	Under 5	390	Dietary iron deficiency	3	Rate	1992	422.1716299	636.0829944	264.1043783
2	DALYs (Disability-Adjusted Life Years)	6	China	1	Male		1	Under 5	388	Iodine deficiency	3	Rate	1992	0.639911485	1.189164351	0.307430378
2	DALYs (Disability-Adjusted Life Years)	6	China	2	Female		1	Under 5	388	Iodine deficiency	3	Rate	1992	0.807505974	1.486349613	0.392083225
2	DALYs (Disability-Adjusted Life Years)	6	China	3	Both		1	Under 5	388	Iodine deficiency	3	Rate	1991	0.790415921	1.446888031	0.379949737
2	DALYs (Disability-Adjusted Life Years)	6	China	1	Male		1	Under 5	389	Vitamin A deficiency	3	Rate	1992	52.08868549	82.41364455	31.23809117
2	DALYs (Disability-Adjusted Life Years)	6	China	2	Female		1	Under 5	389	Vitamin A deficiency	3	Rate	1992	28.60150396	44.67266698	17.01547189
2	DALYs (Disability-Adjusted Life Years)	6	China	3	Both		1	Under 5	389	Vitamin A deficiency	3	Rate	1991	44.05919662	67.19740435	27.49564636
2	DALYs (Disability-Adjusted Life Years)	6	China	1	Male		1	Under 5	390	Dietary iron deficiency	3	Rate	1992	383.7625521	571.8710022	236.3089243
2	DALYs (Disability-Adjusted Life Years)	6	China	2	Female		1	Under 5	390	Dietary iron deficiency	3	Rate	1992	465.447704	726.4904212	280.3587332
2	DALYs (Disability-Adjusted Life Years)	6	China	3	Both		1	Under 5	390	Dietary iron deficiency	3	Rate	1991	440.7682829	665.6378404	273.8540104
2	DALYs (Disability-Adjusted Life Years)	6	China	1	Male		1	Under 5	388	Iodine deficiency	3	Rate	1993	0.580632938	1.060561473	0.280757966
2	DALYs (Disability-Adjusted Life Years)	6	China	2	Female		1	Under 5	388	Iodine deficiency	3	Rate	1993	0.729046281	1.368911109	0.354822447
2	DALYs (Disability-Adjusted Life Years)	6	China	3	Both		1	Under 5	388	Iodine deficiency	3	Rate	1994	0.592230282	1.110927733	0.281214344
2	DALYs (Disability-Adjusted Life Years)	6	China	1	Male		1	Under 5	389	Vitamin A deficiency	3	Rate	1993	48.40292775	76.6082942	29.39846742
2	DALYs (Disability-Adjusted Life Years)	6	China	2	Female		1	Under 5	389	Vitamin A deficiency	3	Rate	1993	26.81078847	41.42443912	16.3062329
2	DALYs (Disability-Adjusted Life Years)	6	China	3	Both		1	Under 5	389	Vitamin A deficiency	3	Rate	1994	35.70918677	53.36474307	22.88024142
2	DALYs (Disability-Adjusted Life Years)	6	China	1	Male		1	Under 5	390	Dietary iron deficiency	3	Rate	1993	370.4624282	550.3554376	229.1227607
2	DALYs (Disability-Adjusted Life Years)	6	China	2	Female		1	Under 5	390	Dietary iron deficiency	3	Rate	1993	440.657971	681.9983183	262.6876525
2	DALYs (Disability-Adjusted Life Years)	6	China	3	Both		1	Under 5	390	Dietary iron deficiency	3	Rate	1994	384.7709158	577.8731088	241.2518217
2	DALYs (Disability-Adjusted Life Years)	6	China	1	Male		1	Under 5	388	Iodine deficiency	3	Rate	1994	0.530598046	0.990270306	0.242711999
2	DALYs (Disability-Adjusted Life Years)	6	China	2	Female		1	Under 5	388	Iodine deficiency	3	Rate	1994	0.662422605	1.235864055	0.322865087
2	DALYs (Disability-Adjusted Life Years)	6	China	3	Both		1	Under 5	388	Iodine deficiency	3	Rate	1990	0.86042327	1.557720504	0.401940398
2	DALYs (Disability-Adjusted Life Years)	6	China	1	Male		1	Under 5	389	Vitamin A deficiency	3	Rate	1994	44.85453432	70.04392529	27.77700072
2	DALYs (Disability-Adjusted Life Years)	6	China	2	Female		1	Under 5	389	Vitamin A deficiency	3	Rate	1994	25.29364403	38.11751673	15.6237019
2	DALYs (Disability-Adjusted Life Years)	6	China	3	Both		1	Under 5	389	Vitamin A deficiency	3	Rate	1990	47.21172441	73.13123204	29.24315567
2	DALYs (Disability-Adjusted Life Years)	6	China	1	Male		1	Under 5	390	Dietary iron deficiency	3	Rate	1994	357.0166305	532.1979717	222.4682495
2	DALYs (Disability-Adjusted Life Years)	6	China	2	Female		1	Under 5	390	Dietary iron deficiency	3	Rate	1994	416.3799873	645.1828677	249.297958
2	DALYs (Disability-Adjusted Life Years)	6	China	3	Both		1	Under 5	390	Dietary iron deficiency	3	Rate	1990	458.9400649	691.8341656	286.1004551
2	DALYs (Disability-Adjusted Life Years)	6	China	1	Male		1	Under 5	388	Iodine deficiency	3	Rate	1995	0.491198074	0.92445847	0.223430954
2	DALYs (Disability-Adjusted Life Years)	6	China	2	Female		1	Under 5	388	Iodine deficiency	3	Rate	1995	0.614820583	1.145143653	0.299164571
2	DALYs (Disability-Adjusted Life Years)	6	China	3	Both		1	Under 5	388	Iodine deficiency	3	Rate	1995	0.548801965	1.024796162	0.260287912
2	DALYs (Disability-Adjusted Life Years)	6	China	1	Male		1	Under 5	389	Vitamin A deficiency	3	Rate	1995	41.67070696	64.86631074	26.25639955
2	DALYs (Disability-Adjusted Life Years)	6	China	2	Female		1	Under 5	389	Vitamin A deficiency	3	Rate	1995	24.25516726	36.84960114	14.85396565
2	DALYs (Disability-Adjusted Life Years)	6	China	3	Both		1	Under 5	389	Vitamin A deficiency	3	Rate	1995	33.55565695	50.45095619	21.3936179
2	DALYs (Disability-Adjusted Life Years)	6	China	1	Male		1	Under 5	390	Dietary iron deficiency	3	Rate	1995	343.0498528	511.6213467	214.9398703
2	DALYs (Disability-Adjusted Life Years)	6	China	2	Female		1	Under 5	390	Dietary iron deficiency	3	Rate	1995	392.2717885	603.9423344	232.9578637
2	DALYs (Disability-Adjusted Life Years)	6	China	3	Both		1	Under 5	390	Dietary iron deficiency	3	Rate	1995	365.9856031	551.53605	229.697696
2	DALYs (Disability-Adjusted Life Years)	6	China	1	Male		1	Under 5	388	Iodine deficiency	3	Rate	1996	0.455142008	0.863061639	0.21654413
2	DALYs (Disability-Adjusted Life Years)	6	China	2	Female		1	Under 5	388	Iodine deficiency	3	Rate	1996	0.565142731	1.059925856	0.277133695
2	DALYs (Disability-Adjusted Life Years)	6	China	3	Both		1	Under 5	388	Iodine deficiency	3	Rate	1997	0.451320853	0.859391483	0.219171126
2	DALYs (Disability-Adjusted Life Years)	6	China	1	Male		1	Under 5	389	Vitamin A deficiency	3	Rate	1996	38.4241563	59.65798938	24.56130858
2	DALYs (Disability-Adjusted Life Years)	6	China	2	Female		1	Under 5	389	Vitamin A deficiency	3	Rate	1996	23.43728017	35.86368895	14.51278377
2	DALYs (Disability-Adjusted Life Years)	6	China	3	Both		1	Under 5	389	Vitamin A deficiency	3	Rate	1997	29.36578942	43.47483493	18.97899286
2	DALYs (Disability-Adjusted Life Years)	6	China	1	Male		1	Under 5	390	Dietary iron deficiency	3	Rate	1996	327.6544004	486.1776886	205.4213276
2	DALYs (Disability-Adjusted Life Years)	6	China	2	Female		1	Under 5	390	Dietary iron deficiency	3	Rate	1996	366.6901765	562.8757856	221.2306618
2	DALYs (Disability-Adjusted Life Years)	6	China	3	Both		1	Under 5	390	Dietary iron deficiency	3	Rate	1997	323.7164417	479.6504379	206.521284
2	DALYs (Disability-Adjusted Life Years)	6	China	1	Male		1	Under 5	388	Iodine deficiency	3	Rate	1997	0.407192704	0.777426418	0.19422092
2	DALYs (Disability-Adjusted Life Years)	6	China	2	Female		1	Under 5	388	Iodine deficiency	3	Rate	1997	0.502467338	0.962808662	0.241432733
2	DALYs (Disability-Adjusted Life Years)	6	China	3	Both		1	Under 5	388	Iodine deficiency	3	Rate	1998	0.39561816	0.772724107	0.184897107
2	DALYs (Disability-Adjusted Life Years)	6	China	1	Male		1	Under 5	389	Vitamin A deficiency	3	Rate	1997	35.1683517	54.09940065	22.57984802
2	DALYs (Disability-Adjusted Life Years)	6	China	2	Female		1	Under 5	389	Vitamin A deficiency	3	Rate	1997	22.64036204	34.93765556	14.331109
2	DALYs (Disability-Adjusted Life Years)	6	China	3	Both		1	Under 5	389	Vitamin A deficiency	3	Rate	1998	27.35240307	41.01470498	17.85586872
2	DALYs (Disability-Adjusted Life Years)	6	China	1	Male		1	Under 5	390	Dietary iron deficiency	3	Rate	1997	310.3220072	456.4796579	196.2996744
2	DALYs (Disability-Adjusted Life Years)	6	China	2	Female		1	Under 5	390	Dietary iron deficiency	3	Rate	1997	339.2411862	516.5827454	206.9869946
2	DALYs (Disability-Adjusted Life Years)	6	China	3	Both		1	Under 5	390	Dietary iron deficiency	3	Rate	1998	301.3458402	444.6910746	191.8792504
2	DALYs (Disability-Adjusted Life Years)	6	China	1	Male		1	Under 5	388	Iodine deficiency	3	Rate	1998	0.358633337	0.718710456	0.160959211
2	DALYs (Disability-Adjusted Life Years)	6	China	2	Female		1	Under 5	388	Iodine deficiency	3	Rate	1998	0.438695248	0.853136806	0.202422161
2	DALYs (Disability-Adjusted Life Years)	6	China	3	Both		1	Under 5	388	Iodine deficiency	3	Rate	1999	0.348142301	0.701237271	0.149927414
2	DALYs (Disability-Adjusted Life Years)	6	China	1	Male		1	Under 5	389	Vitamin A deficiency	3	Rate	1998	32.01126743	49.13562018	20.58905068
2	DALYs (Disability-Adjusted Life Years)	6	China	2	Female		1	Under 5	389	Vitamin A deficiency	3	Rate	1998	21.92611476	32.92181411	13.93610629
2	DALYs (Disability-Adjusted Life Years)	6	China	3	Both		1	Under 5	389	Vitamin A deficiency	3	Rate	1999	25.50708823	38.20309935	16.63273704
2	DALYs (Disability-Adjusted Life Years)	6	China	1	Male		1	Under 5	390	Dietary iron deficiency	3	Rate	1998	292.3623595	432.0627033	184.1056422
2	DALYs (Disability-Adjusted Life Years)	6	China	2	Female		1	Under 5	390	Dietary iron deficiency	3	Rate	1998	311.8091104	473.3890244	190.7868483
2	DALYs (Disability-Adjusted Life Years)	6	China	3	Both		1	Under 5	390	Dietary iron deficiency	3	Rate	1999	280.0206057	410.909576	177.981765
2	DALYs (Disability-Adjusted Life Years)	6	China	1	Male		1	Under 5	388	Iodine deficiency	3	Rate	1999	0.31650245	0.629649877	0.136609853
2	DALYs (Disability-Adjusted Life Years)	6	China	2	Female		1	Under 5	388	Iodine deficiency	3	Rate	1999	0.385156764	0.792966658	0.163448786
2	DALYs (Disability-Adjusted Life Years)	6	China	3	Both		1	Under 5	388	Iodine deficiency	3	Rate	1996	0.506236644	0.944021394	0.247071266
2	DALYs (Disability-Adjusted Life Years)	6	China	1	Male		1	Under 5	389	Vitamin A deficiency	3	Rate	1999	29.22066978	44.67283296	18.6795124
2	DALYs (Disability-Adjusted Life Years)	6	China	2	Female		1	Under 5	389	Vitamin A deficiency	3	Rate	1999	21.16268637	31.55045742	13.46168049
2	DALYs (Disability-Adjusted Life Years)	6	China	3	Both		1	Under 5	389	Vitamin A deficiency	3	Rate	1996	31.4628477	46.99832371	20.30213613
2	DALYs (Disability-Adjusted Life Years)	6	China	1	Male		1	Under 5	390	Dietary iron deficiency	3	Rate	1999	274.6544878	405.5247428	174.4431975
2	DALYs (Disability-Adjusted Life Years)	6	China	2	Female		1	Under 5	390	Dietary iron deficiency	3	Rate	1999	286.2982577	434.5693972	176.0068675
2	DALYs (Disability-Adjusted Life Years)	6	China	3	Both		1	Under 5	390	Dietary iron deficiency	3	Rate	1996	345.78627	516.7298334	218.7799916
2	DALYs (Disability-Adjusted Life Years)	6	China	1	Male		1	Under 5	388	Iodine deficiency	3	Rate	2000	0.290621175	0.592017004	0.120256733
2	DALYs (Disability-Adjusted Life Years)	6	China	2	Female		1	Under 5	388	Iodine deficiency	3	Rate	2000	0.352146005	0.712453264	0.145649177
2	DALYs (Disability-Adjusted Life Years)	6	China	3	Both		1	Under 5	388	Iodine deficiency	3	Rate	2001	0.293895573	0.611326132	0.12096611
2	DALYs (Disability-Adjusted Life Years)	6	China	1	Male		1	Under 5	389	Vitamin A deficiency	3	Rate	2000	26.90238297	41.20108734	17.20970312
2	DALYs (Disability-Adjusted Life Years)	6	China	2	Female		1	Under 5	389	Vitamin A deficiency	3	Rate	2000	20.44598146	31.16316461	13.12406695
2	DALYs (Disability-Adjusted Life Years)	6	China	3	Both		1	Under 5	389	Vitamin A deficiency	3	Rate	2001	22.47443471	33.55840695	14.66000298
2	DALYs (Disability-Adjusted Life Years)	6	China	1	Male		1	Under 5	390	Dietary iron deficiency	3	Rate	2000	258.8136697	381.989005	165.3692811
2	DALYs (Disability-Adjusted Life Years)	6	China	2	Female		1	Under 5	390	Dietary iron deficiency	3	Rate	2000	264.7042219	401.5121423	162.5354206
2	DALYs (Disability-Adjusted Life Years)	6	China	3	Both		1	Under 5	390	Dietary iron deficiency	3	Rate	2001	245.1111984	358.1354697	156.2653875
2	DALYs (Disability-Adjusted Life Years)	6	China	1	Male		1	Under 5	388	Iodine deficiency	3	Rate	2001	0.268412912	0.555628893	0.110370275
2	DALYs (Disability-Adjusted Life Years)	6	China	2	Female		1	Under 5	388	Iodine deficiency	3	Rate	2001	0.323933611	0.665017375	0.129826836
2	DALYs (Disability-Adjusted Life Years)	6	China	3	Both		1	Under 5	388	Iodine deficiency	3	Rate	2002	0.259268254	0.539300491	0.106650976
2	DALYs (Disability-Adjusted Life Years)	6	China	1	Male		1	Under 5	389	Vitamin A deficiency	3	Rate	2001	25.005529	38.05818006	15.91665451
2	DALYs (Disability-Adjusted Life Years)	6	China	2	Female		1	Under 5	389	Vitamin A deficiency	3	Rate	2001	19.49087244	30.06376427	12.51831828
2	DALYs (Disability-Adjusted Life Years)	6	China	3	Both		1	Under 5	389	Vitamin A deficiency	3	Rate	2002	20.93846263	31.29719528	13.64191106
2	DALYs (Disability-Adjusted Life Years)	6	China	1	Male		1	Under 5	390	Dietary iron deficiency	3	Rate	2001	244.1415327	361.1916831	156.2686274
2	DALYs (Disability-Adjusted Life Years)	6	China	2	Female		1	Under 5	390	Dietary iron deficiency	3	Rate	2001	246.2542053	374.3713284	153.0355245
2	DALYs (Disability-Adjusted Life Years)	6	China	3	Both		1	Under 5	390	Dietary iron deficiency	3	Rate	2002	229.2489761	340.1806051	146.2047954
2	DALYs (Disability-Adjusted Life Years)	6	China	1	Male		1	Under 5	388	Iodine deficiency	3	Rate	2002	0.237618455	0.496722443	0.094305709
2	DALYs (Disability-Adjusted Life Years)	6	China	2	Female		1	Under 5	388	Iodine deficiency	3	Rate	2002	0.284881124	0.584600358	0.117483926
2	DALYs (Disability-Adjusted Life Years)	6	China	3	Both		1	Under 5	388	Iodine deficiency	3	Rate	2003	0.223522053	0.47749386	0.088318176
2	DALYs (Disability-Adjusted Life Years)	6	China	1	Male		1	Under 5	389	Vitamin A deficiency	3	Rate	2002	23.21253614	35.29771387	14.9788344
2	DALYs (Disability-Adjusted Life Years)	6	China	2	Female		1	Under 5	389	Vitamin A deficiency	3	Rate	2002	18.24811213	27.88320515	11.69629526
2	DALYs (Disability-Adjusted Life Years)	6	China	3	Both		1	Under 5	389	Vitamin A deficiency	3	Rate	2003	19.47339502	28.82471476	12.50194255
2	DALYs (Disability-Adjusted Life Years)	6	China	1	Male		1	Under 5	390	Dietary iron deficiency	3	Rate	2002	229.696423	345.5430854	146.6137922
2	DALYs (Disability-Adjusted Life Years)	6	China	2	Female		1	Under 5	390	Dietary iron deficiency	3	Rate	2002	228.7196225	346.3645826	143.0970248
2	DALYs (Disability-Adjusted Life Years)	6	China	3	Both		1	Under 5	390	Dietary iron deficiency	3	Rate	2003	214.5217788	322.1824213	137.3761447
2	DALYs (Disability-Adjusted Life Years)	6	China	1	Male		1	Under 5	388	Iodine deficiency	3	Rate	2003	0.206620821	0.43707425	0.0806459
2	DALYs (Disability-Adjusted Life Years)	6	China	2	Female		1	Under 5	388	Iodine deficiency	3	Rate	2003	0.24358845	0.519756146	0.09636579
2	DALYs (Disability-Adjusted Life Years)	6	China	3	Both		1	Under 5	388	Iodine deficiency	3	Rate	2005	0.183558074	0.396229085	0.06830076
2	DALYs (Disability-Adjusted Life Years)	6	China	1	Male		1	Under 5	389	Vitamin A deficiency	3	Rate	2003	21.66680052	33.09101182	13.62598136
2	DALYs (Disability-Adjusted Life Years)	6	China	2	Female		1	Under 5	389	Vitamin A deficiency	3	Rate	2003	16.86922127	25.42880685	10.45136393
2	DALYs (Disability-Adjusted Life Years)	6	China	3	Both		1	Under 5	389	Vitamin A deficiency	3	Rate	2005	16.99096248	25.24546647	10.59583579
2	DALYs (Disability-Adjusted Life Years)	6	China	1	Male		1	Under 5	390	Dietary iron deficiency	3	Rate	2003	215.9330393	326.6598636	136.4740604
2	DALYs (Disability-Adjusted Life Years)	6	China	2	Female		1	Under 5	390	Dietary iron deficiency	3	Rate	2003	212.8462256	325.6869867	133.2816412
2	DALYs (Disability-Adjusted Life Years)	6	China	3	Both		1	Under 5	390	Dietary iron deficiency	3	Rate	2005	189.3052809	283.3743917	118.9547106
2	DALYs (Disability-Adjusted Life Years)	6	China	1	Male		1	Under 5	388	Iodine deficiency	3	Rate	2004	0.182146827	0.396061475	0.066753993
2	DALYs (Disability-Adjusted Life Years)	6	China	2	Female		1	Under 5	388	Iodine deficiency	3	Rate	2004	0.210407082	0.451197805	0.079261237
2	DALYs (Disability-Adjusted Life Years)	6	China	3	Both		1	Under 5	388	Iodine deficiency	3	Rate	2000	0.31891563	0.643534143	0.131612206
2	DALYs (Disability-Adjusted Life Years)	6	China	1	Male		1	Under 5	389	Vitamin A deficiency	3	Rate	2004	20.25819862	31.0256236	12.88064968
2	DALYs (Disability-Adjusted Life Years)	6	China	2	Female		1	Under 5	389	Vitamin A deficiency	3	Rate	2004	15.58258571	23.91190244	9.558561201
2	DALYs (Disability-Adjusted Life Years)	6	China	3	Both		1	Under 5	389	Vitamin A deficiency	3	Rate	2000	23.93316936	36.00116802	15.59056542
2	DALYs (Disability-Adjusted Life Years)	6	China	1	Male		1	Under 5	390	Dietary iron deficiency	3	Rate	2004	202.9108947	309.8432817	128.0764169
2	DALYs (Disability-Adjusted Life Years)	6	China	2	Female		1	Under 5	390	Dietary iron deficiency	3	Rate	2004	198.7194173	301.6199424	121.2359348
2	DALYs (Disability-Adjusted Life Years)	6	China	3	Both		1	Under 5	390	Dietary iron deficiency	3	Rate	2000	261.5226567	382.6819789	166.387687
2	DALYs (Disability-Adjusted Life Years)	6	China	1	Male		1	Under 5	388	Iodine deficiency	3	Rate	2005	0.171797841	0.386209494	0.063213122
2	DALYs (Disability-Adjusted Life Years)	6	China	2	Female		1	Under 5	388	Iodine deficiency	3	Rate	2005	0.197616598	0.433766832	0.070272875
2	DALYs (Disability-Adjusted Life Years)	6	China	3	Both		1	Under 5	388	Iodine deficiency	3	Rate	2006	0.183301552	0.391707171	0.067991631
2	DALYs (Disability-Adjusted Life Years)	6	China	1	Male		1	Under 5	389	Vitamin A deficiency	3	Rate	2005	19.03387594	29.39918172	11.80339848
2	DALYs (Disability-Adjusted Life Years)	6	China	2	Female		1	Under 5	389	Vitamin A deficiency	3	Rate	2005	14.54880456	22.58276285	8.941162744
2	DALYs (Disability-Adjusted Life Years)	6	China	3	Both		1	Under 5	389	Vitamin A deficiency	3	Rate	2006	16.00386875	23.93481492	10.11995949
2	DALYs (Disability-Adjusted Life Years)	6	China	1	Male		1	Under 5	390	Dietary iron deficiency	3	Rate	2005	191.3671055	290.8782303	120.8476102
2	DALYs (Disability-Adjusted Life Years)	6	China	2	Female		1	Under 5	390	Dietary iron deficiency	3	Rate	2005	186.840516	286.2871132	113.4835681
2	DALYs (Disability-Adjusted Life Years)	6	China	3	Both		1	Under 5	390	Dietary iron deficiency	3	Rate	2006	178.4207256	269.8925758	111.0874912
2	DALYs (Disability-Adjusted Life Years)	6	China	1	Male		1	Under 5	388	Iodine deficiency	3	Rate	2006	0.171583705	0.379747984	0.063019743
2	DALYs (Disability-Adjusted Life Years)	6	China	2	Female		1	Under 5	388	Iodine deficiency	3	Rate	2006	0.197354844	0.422273826	0.073410283
2	DALYs (Disability-Adjusted Life Years)	6	China	3	Both		1	Under 5	388	Iodine deficiency	3	Rate	2007	0.186083111	0.407090861	0.067809194
2	DALYs (Disability-Adjusted Life Years)	6	China	1	Male		1	Under 5	389	Vitamin A deficiency	3	Rate	2006	17.90656512	27.45710712	11.13203157
2	DALYs (Disability-Adjusted Life Years)	6	China	2	Female		1	Under 5	389	Vitamin A deficiency	3	Rate	2006	13.72195207	21.32993004	8.409654576
2	DALYs (Disability-Adjusted Life Years)	6	China	3	Both		1	Under 5	389	Vitamin A deficiency	3	Rate	2007	15.07495089	22.3692779	9.441330013
2	DALYs (Disability-Adjusted Life Years)	6	China	1	Male		1	Under 5	390	Dietary iron deficiency	3	Rate	2006	180.2802523	276.8618394	112.9564214
2	DALYs (Disability-Adjusted Life Years)	6	China	2	Female		1	Under 5	390	Dietary iron deficiency	3	Rate	2006	176.1905827	269.3732712	104.3379579
2	DALYs (Disability-Adjusted Life Years)	6	China	3	Both		1	Under 5	390	Dietary iron deficiency	3	Rate	2007	167.7386915	254.1254753	104.8285466
2	DALYs (Disability-Adjusted Life Years)	6	China	1	Male		1	Under 5	388	Iodine deficiency	3	Rate	2007	0.175276281	0.388752389	0.06417529
2	DALYs (Disability-Adjusted Life Years)	6	China	2	Female		1	Under 5	388	Iodine deficiency	3	Rate	2007	0.199076859	0.433362277	0.072139998
2	DALYs (Disability-Adjusted Life Years)	6	China	3	Both		1	Under 5	388	Iodine deficiency	3	Rate	2009	0.194294351	0.423368717	0.070423805
2	DALYs (Disability-Adjusted Life Years)	6	China	1	Male		1	Under 5	389	Vitamin A deficiency	3	Rate	2007	16.86391351	25.55019787	10.49658476
2	DALYs (Disability-Adjusted Life Years)	6	China	2	Female		1	Under 5	389	Vitamin A deficiency	3	Rate	2007	12.92396573	20.08926987	7.942610686
2	DALYs (Disability-Adjusted Life Years)	6	China	3	Both		1	Under 5	389	Vitamin A deficiency	3	Rate	2009	13.58964981	20.45753141	8.592267873
2	DALYs (Disability-Adjusted Life Years)	6	China	1	Male		1	Under 5	390	Dietary iron deficiency	3	Rate	2007	169.3184509	263.804094	105.3059413
2	DALYs (Disability-Adjusted Life Years)	6	China	2	Female		1	Under 5	390	Dietary iron deficiency	3	Rate	2007	165.8392449	256.2984071	98.18258719
2	DALYs (Disability-Adjusted Life Years)	6	China	3	Both		1	Under 5	390	Dietary iron deficiency	3	Rate	2009	150.2797229	229.8116834	91.46557344
2	DALYs (Disability-Adjusted Life Years)	6	China	1	Male		1	Under 5	388	Iodine deficiency	3	Rate	2008	0.179634988	0.411586172	0.064595521
2	DALYs (Disability-Adjusted Life Years)	6	China	2	Female		1	Under 5	388	Iodine deficiency	3	Rate	2008	0.201279274	0.448370978	0.072111487
2	DALYs (Disability-Adjusted Life Years)	6	China	3	Both		1	Under 5	388	Iodine deficiency	3	Rate	2004	0.195042809	0.415813028	0.072234777
2	DALYs (Disability-Adjusted Life Years)	6	China	1	Male		1	Under 5	389	Vitamin A deficiency	3	Rate	2008	15.9700306	24.65998623	9.469961053
2	DALYs (Disability-Adjusted Life Years)	6	China	2	Female		1	Under 5	389	Vitamin A deficiency	3	Rate	2008	12.17898899	18.70996475	7.507257276
2	DALYs (Disability-Adjusted Life Years)	6	China	3	Both		1	Under 5	389	Vitamin A deficiency	3	Rate	2004	18.12457952	26.97628018	11.59633181
2	DALYs (Disability-Adjusted Life Years)	6	China	1	Male		1	Under 5	390	Dietary iron deficiency	3	Rate	2008	159.193187	248.1176319	96.86326134
2	DALYs (Disability-Adjusted Life Years)	6	China	2	Female		1	Under 5	390	Dietary iron deficiency	3	Rate	2008	156.8383224	245.357253	91.77594938
2	DALYs (Disability-Adjusted Life Years)	6	China	3	Both		1	Under 5	390	Dietary iron deficiency	3	Rate	2004	200.9982008	302.8969708	127.0274445
2	DALYs (Disability-Adjusted Life Years)	6	China	1	Male		1	Under 5	388	Iodine deficiency	3	Rate	2009	0.185264486	0.401586713	0.066117756
2	DALYs (Disability-Adjusted Life Years)	6	China	2	Female		1	Under 5	388	Iodine deficiency	3	Rate	2009	0.205165186	0.451995539	0.07233419
2	DALYs (Disability-Adjusted Life Years)	6	China	3	Both		1	Under 5	388	Iodine deficiency	3	Rate	2010	0.195679557	0.432469012	0.068860825
2	DALYs (Disability-Adjusted Life Years)	6	China	1	Male		1	Under 5	389	Vitamin A deficiency	3	Rate	2009	15.26238963	23.30417296	9.067843326
2	DALYs (Disability-Adjusted Life Years)	6	China	2	Female		1	Under 5	389	Vitamin A deficiency	3	Rate	2009	11.57587915	17.75415853	7.126566313
2	DALYs (Disability-Adjusted Life Years)	6	China	3	Both		1	Under 5	389	Vitamin A deficiency	3	Rate	2010	13.1050639	19.65989533	8.045006734
2	DALYs (Disability-Adjusted Life Years)	6	China	1	Male		1	Under 5	390	Dietary iron deficiency	3	Rate	2009	150.5971961	235.7766535	90.21038135
2	DALYs (Disability-Adjusted Life Years)	6	China	2	Female		1	Under 5	390	Dietary iron deficiency	3	Rate	2009	149.8975246	238.0443584	86.38086769
2	DALYs (Disability-Adjusted Life Years)	6	China	3	Both		1	Under 5	390	Dietary iron deficiency	3	Rate	2010	144.6960853	223.0096027	88.72834771
2	DALYs (Disability-Adjusted Life Years)	6	China	1	Male		1	Under 5	388	Iodine deficiency	3	Rate	2010	0.18804807	0.417402333	0.06573792
2	DALYs (Disability-Adjusted Life Years)	6	China	2	Female		1	Under 5	388	Iodine deficiency	3	Rate	2010	0.204851654	0.456672354	0.06985261
2	DALYs (Disability-Adjusted Life Years)	6	China	3	Both		1	Under 5	388	Iodine deficiency	3	Rate	2011	0.196717477	0.437331195	0.070169463
2	DALYs (Disability-Adjusted Life Years)	6	China	1	Male		1	Under 5	389	Vitamin A deficiency	3	Rate	2010	14.74080795	22.63852606	8.505139213
2	DALYs (Disability-Adjusted Life Years)	6	China	2	Female		1	Under 5	389	Vitamin A deficiency	3	Rate	2010	11.139103	16.98125457	6.782598453
2	DALYs (Disability-Adjusted Life Years)	6	China	3	Both		1	Under 5	389	Vitamin A deficiency	3	Rate	2011	12.83717196	19.26905936	7.998303533
2	DALYs (Disability-Adjusted Life Years)	6	China	1	Male		1	Under 5	390	Dietary iron deficiency	3	Rate	2010	143.8710259	227.0954425	84.95950281
2	DALYs (Disability-Adjusted Life Years)	6	China	2	Female		1	Under 5	390	Dietary iron deficiency	3	Rate	2010	145.687704	237.0929148	82.16416974
2	DALYs (Disability-Adjusted Life Years)	6	China	3	Both		1	Under 5	390	Dietary iron deficiency	3	Rate	2011	141.5142004	219.8756484	84.51024389
2	DALYs (Disability-Adjusted Life Years)	6	China	1	Male		1	Under 5	388	Iodine deficiency	3	Rate	2011	0.19173014	0.42241982	0.070648252
2	DALYs (Disability-Adjusted Life Years)	6	China	2	Female		1	Under 5	388	Iodine deficiency	3	Rate	2011	0.202693394	0.453562712	0.070033419
2	DALYs (Disability-Adjusted Life Years)	6	China	3	Both		1	Under 5	388	Iodine deficiency	3	Rate	2008	0.189455465	0.432476306	0.06845992
2	DALYs (Disability-Adjusted Life Years)	6	China	1	Male		1	Under 5	389	Vitamin A deficiency	3	Rate	2011	14.45465034	22.39075546	8.472393386
2	DALYs (Disability-Adjusted Life Years)	6	China	2	Female		1	Under 5	389	Vitamin A deficiency	3	Rate	2011	10.8990807	16.40162668	6.603989269
2	DALYs (Disability-Adjusted Life Years)	6	China	3	Both		1	Under 5	389	Vitamin A deficiency	3	Rate	2008	14.24995368	21.56346901	9.028563875
2	DALYs (Disability-Adjusted Life Years)	6	China	1	Male		1	Under 5	390	Dietary iron deficiency	3	Rate	2011	139.3440623	223.6067136	81.7269615
2	DALYs (Disability-Adjusted Life Years)	6	China	2	Female		1	Under 5	390	Dietary iron deficiency	3	Rate	2011	144.1144983	231.8063468	79.78091826
2	DALYs (Disability-Adjusted Life Years)	6	China	3	Both		1	Under 5	390	Dietary iron deficiency	3	Rate	2008	158.1247344	239.9385569	97.34053463
2	DALYs (Disability-Adjusted Life Years)	6	China	1	Male		1	Under 5	388	Iodine deficiency	3	Rate	2012	0.195302343	0.443194096	0.067569278
2	DALYs (Disability-Adjusted Life Years)	6	China	2	Female		1	Under 5	388	Iodine deficiency	3	Rate	2012	0.199160476	0.433720018	0.073790393
2	DALYs (Disability-Adjusted Life Years)	6	China	3	Both		1	Under 5	388	Iodine deficiency	3	Rate	2013	0.197195352	0.432578015	0.073299115
2	DALYs (Disability-Adjusted Life Years)	6	China	1	Male		1	Under 5	389	Vitamin A deficiency	3	Rate	2012	14.31207335	21.96677093	8.440360615
2	DALYs (Disability-Adjusted Life Years)	6	China	2	Female		1	Under 5	389	Vitamin A deficiency	3	Rate	2012	10.78744517	16.59377163	6.640558865
2	DALYs (Disability-Adjusted Life Years)	6	China	3	Both		1	Under 5	389	Vitamin A deficiency	3	Rate	2013	12.59479983	19.02901017	7.749644602
2	DALYs (Disability-Adjusted Life Years)	6	China	1	Male		1	Under 5	390	Dietary iron deficiency	3	Rate	2012	136.3858958	217.8839415	79.51010035
2	DALYs (Disability-Adjusted Life Years)	6	China	2	Female		1	Under 5	390	Dietary iron deficiency	3	Rate	2012	143.9656869	232.3564636	78.29921609
2	DALYs (Disability-Adjusted Life Years)	6	China	3	Both		1	Under 5	390	Dietary iron deficiency	3	Rate	2013	137.6934266	216.2287473	82.12181794
2	DALYs (Disability-Adjusted Life Years)	6	China	1	Male		1	Under 5	388	Iodine deficiency	3	Rate	2013	0.198000971	0.435314509	0.069959791
2	DALYs (Disability-Adjusted Life Years)	6	China	2	Female		1	Under 5	388	Iodine deficiency	3	Rate	2013	0.196238237	0.447568276	0.068246798
2	DALYs (Disability-Adjusted Life Years)	6	China	3	Both		1	Under 5	388	Iodine deficiency	3	Rate	2014	0.198914148	0.427536094	0.073894168
2	DALYs (Disability-Adjusted Life Years)	6	China	1	Male		1	Under 5	389	Vitamin A deficiency	3	Rate	2013	14.23714395	21.85757322	8.224680069
2	DALYs (Disability-Adjusted Life Years)	6	China	2	Female		1	Under 5	389	Vitamin A deficiency	3	Rate	2013	10.64361378	16.24863891	6.482882545
2	DALYs (Disability-Adjusted Life Years)	6	China	3	Both		1	Under 5	389	Vitamin A deficiency	3	Rate	2014	12.3917043	18.77406107	7.582188134
2	DALYs (Disability-Adjusted Life Years)	6	China	1	Male		1	Under 5	390	Dietary iron deficiency	3	Rate	2013	133.0777654	215.0758194	77.53199882
2	DALYs (Disability-Adjusted Life Years)	6	China	2	Female		1	Under 5	390	Dietary iron deficiency	3	Rate	2013	143.1770605	234.9904258	76.81909139
2	DALYs (Disability-Adjusted Life Years)	6	China	3	Both		1	Under 5	390	Dietary iron deficiency	3	Rate	2014	134.5455461	211.2869838	80.58010202
2	DALYs (Disability-Adjusted Life Years)	6	China	1	Male		1	Under 5	388	Iodine deficiency	3	Rate	2014	0.201299488	0.447221977	0.072898833
2	DALYs (Disability-Adjusted Life Years)	6	China	2	Female		1	Under 5	388	Iodine deficiency	3	Rate	2014	0.196093143	0.422352772	0.067176107
2	DALYs (Disability-Adjusted Life Years)	6	China	3	Both		1	Under 5	388	Iodine deficiency	3	Rate	2012	0.197061286	0.425804157	0.071197145
2	DALYs (Disability-Adjusted Life Years)	6	China	1	Male		1	Under 5	389	Vitamin A deficiency	3	Rate	2014	14.04013838	21.29634513	8.291399121
2	DALYs (Disability-Adjusted Life Years)	6	China	2	Female		1	Under 5	389	Vitamin A deficiency	3	Rate	2014	10.44219655	15.94845758	6.307044904
2	DALYs (Disability-Adjusted Life Years)	6	China	3	Both		1	Under 5	389	Vitamin A deficiency	3	Rate	2012	12.70517628	18.93156419	7.770845885
2	DALYs (Disability-Adjusted Life Years)	6	China	1	Male		1	Under 5	390	Dietary iron deficiency	3	Rate	2014	129.0328405	212.5261178	74.75475043
2	DALYs (Disability-Adjusted Life Years)	6	China	2	Female		1	Under 5	390	Dietary iron deficiency	3	Rate	2014	141.0651046	236.0128205	73.85849407
2	DALYs (Disability-Adjusted Life Years)	6	China	3	Both		1	Under 5	390	Dietary iron deficiency	3	Rate	2012	139.8415636	216.8687003	83.11755981
2	DALYs (Disability-Adjusted Life Years)	6	China	1	Male		1	Under 5	388	Iodine deficiency	3	Rate	2015	0.203657049	0.455201841	0.071874121
2	DALYs (Disability-Adjusted Life Years)	6	China	2	Female		1	Under 5	388	Iodine deficiency	3	Rate	2015	0.193105658	0.419246222	0.067330941
2	DALYs (Disability-Adjusted Life Years)	6	China	3	Both		1	Under 5	388	Iodine deficiency	3	Rate	2015	0.198811763	0.436820004	0.07099805
2	DALYs (Disability-Adjusted Life Years)	6	China	1	Male		1	Under 5	389	Vitamin A deficiency	3	Rate	2015	13.85547787	21.17872573	8.138023057
2	DALYs (Disability-Adjusted Life Years)	6	China	2	Female		1	Under 5	389	Vitamin A deficiency	3	Rate	2015	10.32931194	15.93019692	6.271801878
2	DALYs (Disability-Adjusted Life Years)	6	China	3	Both		1	Under 5	389	Vitamin A deficiency	3	Rate	2015	12.23623321	18.43496972	7.613130813
2	DALYs (Disability-Adjusted Life Years)	6	China	1	Male		1	Under 5	390	Dietary iron deficiency	3	Rate	2015	126.985938	211.068211	72.25905679
2	DALYs (Disability-Adjusted Life Years)	6	China	2	Female		1	Under 5	390	Dietary iron deficiency	3	Rate	2015	141.6643058	240.5001118	74.27687236
2	DALYs (Disability-Adjusted Life Years)	6	China	3	Both		1	Under 5	390	Dietary iron deficiency	3	Rate	2015	133.7263663	212.2435823	79.17796642
2	DALYs (Disability-Adjusted Life Years)	6	China	1	Male		1	Under 5	388	Iodine deficiency	3	Rate	2016	0.199991884	0.427615333	0.073234427
2	DALYs (Disability-Adjusted Life Years)	6	China	2	Female		1	Under 5	388	Iodine deficiency	3	Rate	2016	0.192597511	0.428586266	0.070217853
2	DALYs (Disability-Adjusted Life Years)	6	China	3	Both		1	Under 5	388	Iodine deficiency	3	Rate	2017	0.199931884	0.435725906	0.072600156
2	DALYs (Disability-Adjusted Life Years)	6	China	1	Male		1	Under 5	389	Vitamin A deficiency	3	Rate	2016	13.36727687	20.73937972	7.782490956
2	DALYs (Disability-Adjusted Life Years)	6	China	2	Female		1	Under 5	389	Vitamin A deficiency	3	Rate	2016	9.960847891	15.31999546	5.910762212
2	DALYs (Disability-Adjusted Life Years)	6	China	3	Both		1	Under 5	389	Vitamin A deficiency	3	Rate	2017	11.18828896	16.98618345	6.737612908
2	DALYs (Disability-Adjusted Life Years)	6	China	1	Male		1	Under 5	390	Dietary iron deficiency	3	Rate	2016	125.6555805	210.3573333	71.30062378
2	DALYs (Disability-Adjusted Life Years)	6	China	2	Female		1	Under 5	390	Dietary iron deficiency	3	Rate	2016	143.7351973	244.5803166	75.07397143
2	DALYs (Disability-Adjusted Life Years)	6	China	3	Both		1	Under 5	390	Dietary iron deficiency	3	Rate	2017	130.7292845	208.4924643	75.78818563
2	DALYs (Disability-Adjusted Life Years)	6	China	1	Male		1	Under 5	388	Iodine deficiency	3	Rate	2017	0.203501657	0.44970382	0.069428838
2	DALYs (Disability-Adjusted Life Years)	6	China	2	Female		1	Under 5	388	Iodine deficiency	3	Rate	2017	0.195755556	0.436624234	0.069308989
2	DALYs (Disability-Adjusted Life Years)	6	China	3	Both		1	Under 5	388	Iodine deficiency	3	Rate	2018	0.205403365	0.438912799	0.07368175
2	DALYs (Disability-Adjusted Life Years)	6	China	1	Male		1	Under 5	389	Vitamin A deficiency	3	Rate	2017	12.73523517	19.71815168	7.481501257
2	DALYs (Disability-Adjusted Life Years)	6	China	2	Female		1	Under 5	389	Vitamin A deficiency	3	Rate	2017	9.378495108	14.48215041	5.521713917
2	DALYs (Disability-Adjusted Life Years)	6	China	3	Both		1	Under 5	389	Vitamin A deficiency	3	Rate	2018	11.30611032	17.02149619	6.838972663
2	DALYs (Disability-Adjusted Life Years)	6	China	1	Male		1	Under 5	390	Dietary iron deficiency	3	Rate	2017	121.5365242	204.7295688	68.37814813
2	DALYs (Disability-Adjusted Life Years)	6	China	2	Female		1	Under 5	390	Dietary iron deficiency	3	Rate	2017	141.4840224	241.586414	71.67576342
2	DALYs (Disability-Adjusted Life Years)	6	China	3	Both		1	Under 5	390	Dietary iron deficiency	3	Rate	2018	125.563415	201.4628362	71.94330516
2	DALYs (Disability-Adjusted Life Years)	6	China	1	Male		1	Under 5	388	Iodine deficiency	3	Rate	2018	0.209565681	0.45291189	0.071651814
2	DALYs (Disability-Adjusted Life Years)	6	China	2	Female		1	Under 5	388	Iodine deficiency	3	Rate	2018	0.200543399	0.430983765	0.070547244
2	DALYs (Disability-Adjusted Life Years)	6	China	3	Both		1	Under 5	388	Iodine deficiency	3	Rate	2016	0.196589537	0.435184369	0.072870286
2	DALYs (Disability-Adjusted Life Years)	6	China	1	Male		1	Under 5	389	Vitamin A deficiency	3	Rate	2018	13.07802311	20.15917979	7.60691089
2	DALYs (Disability-Adjusted Life Years)	6	China	2	Female		1	Under 5	389	Vitamin A deficiency	3	Rate	2018	9.237204828	14.21582959	5.588887998
2	DALYs (Disability-Adjusted Life Years)	6	China	3	Both		1	Under 5	389	Vitamin A deficiency	3	Rate	2016	11.79988856	17.82903735	7.200249034
2	DALYs (Disability-Adjusted Life Years)	6	China	1	Male		1	Under 5	390	Dietary iron deficiency	3	Rate	2018	116.1016859	199.8808536	63.24245488
2	DALYs (Disability-Adjusted Life Years)	6	China	2	Female		1	Under 5	390	Dietary iron deficiency	3	Rate	2018	136.6110372	238.6432857	67.6828316
2	DALYs (Disability-Adjusted Life Years)	6	China	3	Both		1	Under 5	390	Dietary iron deficiency	3	Rate	2016	133.9744917	212.3665868	78.94751265
2	DALYs (Disability-Adjusted Life Years)	6	China	1	Male		1	Under 5	388	Iodine deficiency	3	Rate	2019	0.213719607	0.46914143	0.076518111
2	DALYs (Disability-Adjusted Life Years)	6	China	2	Female		1	Under 5	388	Iodine deficiency	3	Rate	2019	0.203441022	0.450878401	0.070497195
2	DALYs (Disability-Adjusted Life Years)	6	China	3	Both		1	Under 5	390	Dietary iron deficiency	3	Rate	2019	121.2973779	193.8883227	66.73655226
2	DALYs (Disability-Adjusted Life Years)	6	China	1	Male		1	Under 5	389	Vitamin A deficiency	3	Rate	2019	14.37223653	22.13945644	8.506000055
2	DALYs (Disability-Adjusted Life Years)	6	China	2	Female		1	Under 5	389	Vitamin A deficiency	3	Rate	2019	9.574715475	14.70502116	5.808211648
2	DALYs (Disability-Adjusted Life Years)	6	China	3	Both		6	5 to 9	390	Dietary iron deficiency	3	Rate	2019	70.86090517	123.4855294	34.37374724
2	DALYs (Disability-Adjusted Life Years)	6	China	1	Male		1	Under 5	390	Dietary iron deficiency	3	Rate	2019	111.2867156	192.7435611	59.17142154
2	DALYs (Disability-Adjusted Life Years)	6	China	2	Female		1	Under 5	390	Dietary iron deficiency	3	Rate	2019	132.9723299	234.9495684	64.98355251
2	DALYs (Disability-Adjusted Life Years)	6	China	3	Both		7	10 to 14	390	Dietary iron deficiency	3	Rate	2019	52.31713974	92.33435062	26.75329533
5	Prevalence	6	China	1	Male		1	Under 5	388	Iodine deficiency	3	Rate	2017	18.58917325	31.73342545	9.627272561
5	Prevalence	6	China	2	Female		5	1 to 4	388	Iodine deficiency	3	Rate	1991	56.49454059	90.96532246	30.98757009
5	Prevalence	6	China	3	Both		5	1 to 4	388	Iodine deficiency	3	Rate	1991	51.45143097	81.68668889	28.31262916
5	Prevalence	6	China	1	Male		5	1 to 4	389	Vitamin A deficiency	3	Rate	1991	23246.18538	36961.69183	12456.88543
5	Prevalence	6	China	2	Female		5	1 to 4	389	Vitamin A deficiency	3	Rate	1991	11383.04987	17282.63971	6945.453703
5	Prevalence	6	China	3	Both		5	1 to 4	389	Vitamin A deficiency	3	Rate	1991	17650.86582	25024.18812	11720.01549
5	Prevalence	6	China	1	Male		5	1 to 4	390	Dietary iron deficiency	3	Rate	1991	14287.13391	16815.22736	11779.58992
5	Prevalence	6	China	2	Female		5	1 to 4	390	Dietary iron deficiency	3	Rate	1991	15528.58376	18649.8826	12605.68712
5	Prevalence	6	China	3	Both		5	1 to 4	390	Dietary iron deficiency	3	Rate	1991	14872.67124	16788.26173	13031.97342
5	Prevalence	6	China	1	Male		1	Under 5	388	Iodine deficiency	3	Rate	2018	19.1795142	32.55523452	9.816154741
5	Prevalence	6	China	2	Female		5	1 to 4	388	Iodine deficiency	3	Rate	1993	49.15944912	79.54425683	27.16021001
5	Prevalence	6	China	3	Both		5	1 to 4	388	Iodine deficiency	3	Rate	1993	44.77304966	70.34438303	24.93288518
5	Prevalence	6	China	1	Male		5	1 to 4	389	Vitamin A deficiency	3	Rate	1993	20441.8881	31333.92329	12090.68635
5	Prevalence	6	China	2	Female		5	1 to 4	389	Vitamin A deficiency	3	Rate	1993	10270.64033	15263.0129	6526.213787
5	Prevalence	6	China	3	Both		5	1 to 4	389	Vitamin A deficiency	3	Rate	1993	15666.61228	21886.85046	10903.09525
5	Prevalence	6	China	1	Male	0	1	Under 5	388	Iodine deficiency	3	Rate	2019	19.66425661	33.37896796	10.04008577	2019
5	Prevalence	6	China	2	Female		5	1 to 4	388	Iodine deficiency	3	Rate	1990	60.5691403	97.96052062	33.15690602
5	Prevalence	6	China	3	Both		5	1 to 4	388	Iodine deficiency	3	Rate	1990	55.16168501	87.81425118	30.05604384
5	Prevalence	6	China	1	Male		5	1 to 4	389	Vitamin A deficiency	3	Rate	1990	24923.48531	39752.0381	13189.76972
5	Prevalence	6	China	2	Female		5	1 to 4	389	Vitamin A deficiency	3	Rate	1990	12063.93333	18652.14231	7144.100779
5	Prevalence	6	China	3	Both		5	1 to 4	389	Vitamin A deficiency	3	Rate	1990	18847.86919	26891.70727	12293.571
5	Prevalence	6	China	1	Male		5	1 to 4	390	Dietary iron deficiency	3	Rate	1990	14682.13164	17427.48728	11949.00376
5	Prevalence	6	China	2	Female		5	1 to 4	390	Dietary iron deficiency	3	Rate	1990	16066.73818	19355.58048	12969.23933
5	Prevalence	6	China	3	Both		5	1 to 4	390	Dietary iron deficiency	3	Rate	1990	15336.302	17402.55719	13367.83891
5	Prevalence	6	China	1	Male		6	5 to 9	388	Iodine deficiency	3	Rate	1990	272.1119349	424.3505733	151.1574405
5	Prevalence	6	China	2	Female		5	1 to 4	388	Iodine deficiency	3	Rate	1992	52.64408563	84.89504998	29.04824486
5	Prevalence	6	China	3	Both		5	1 to 4	388	Iodine deficiency	3	Rate	1992	47.94624563	75.57469143	26.60206281
5	Prevalence	6	China	1	Male		5	1 to 4	389	Vitamin A deficiency	3	Rate	1992	22006.40999	34388.82633	12595.72443
5	Prevalence	6	China	2	Female		5	1 to 4	389	Vitamin A deficiency	3	Rate	1992	10907.70671	16291.33857	6734.702384
5	Prevalence	6	China	3	Both		5	1 to 4	389	Vitamin A deficiency	3	Rate	1992	16781.98202	23761.76102	11337.25959
5	Prevalence	6	China	1	Male		5	1 to 4	390	Dietary iron deficiency	3	Rate	1992	13856.4801	16103.95564	11549.61926
5	Prevalence	6	China	2	Female		5	1 to 4	390	Dietary iron deficiency	3	Rate	1992	14949.86176	17977.5484	12132.85529
5	Prevalence	6	China	3	Both		5	1 to 4	390	Dietary iron deficiency	3	Rate	1992	14371.16128	16176.99338	12604.0474
5	Prevalence	6	China	1	Male		5	1 to 4	390	Dietary iron deficiency	3	Rate	1993	13395.02502	15498.6008	11232.14185
5	Prevalence	6	China	2	Female		5	1 to 4	390	Dietary iron deficiency	3	Rate	1993	14337.37546	17158.1219	11650.13833
5	Prevalence	6	China	3	Both		5	1 to 4	390	Dietary iron deficiency	3	Rate	1993	13837.44697	15534.99346	12114.02487
5	Prevalence	6	China	1	Male		6	5 to 9	388	Iodine deficiency	3	Rate	1991	253.4470777	392.4094678	142.6581438
5	Prevalence	6	China	2	Female		5	1 to 4	388	Iodine deficiency	3	Rate	1994	46.18384588	74.00736214	25.6647199
5	Prevalence	6	China	3	Both		5	1 to 4	388	Iodine deficiency	3	Rate	1994	42.06289136	66.91304492	23.6888736
5	Prevalence	6	China	1	Male		5	1 to 4	389	Vitamin A deficiency	3	Rate	1994	19315.58129	28430.07554	11934.47217
5	Prevalence	6	China	2	Female		5	1 to 4	389	Vitamin A deficiency	3	Rate	1994	9834.175301	14160.34425	6467.281399
5	Prevalence	6	China	3	Both		5	1 to 4	389	Vitamin A deficiency	3	Rate	1994	14878.18061	20182.69578	10602.90934
5	Prevalence	6	China	1	Male		5	1 to 4	390	Dietary iron deficiency	3	Rate	1994	12907.94412	14926.03016	10885.32121
5	Prevalence	6	China	2	Female		5	1 to 4	390	Dietary iron deficiency	3	Rate	1994	13698.27507	16408.98876	11180.99055
5	Prevalence	6	China	3	Both		5	1 to 4	390	Dietary iron deficiency	3	Rate	1994	13277.82756	14905.91915	11622.0207
5	Prevalence	6	China	1	Male		6	5 to 9	388	Iodine deficiency	3	Rate	1992	235.9534872	366.4379599	132.2304706
5	Prevalence	6	China	2	Female		5	1 to 4	388	Iodine deficiency	3	Rate	1997	40.40431426	64.87354081	22.56053921
5	Prevalence	6	China	3	Both		5	1 to 4	388	Iodine deficiency	3	Rate	1997	36.81110418	59.21256002	20.80658628
5	Prevalence	6	China	1	Male		5	1 to 4	389	Vitamin A deficiency	3	Rate	1997	14942.1512	19626.09211	10715.48423
5	Prevalence	6	China	2	Female		5	1 to 4	389	Vitamin A deficiency	3	Rate	1997	8521.825062	11178.9663	6297.969204
5	Prevalence	6	China	3	Both		5	1 to 4	389	Vitamin A deficiency	3	Rate	1997	11967.0588	14770.32371	9471.177534
5	Prevalence	6	China	1	Male		6	5 to 9	388	Iodine deficiency	3	Rate	1993	220.1810681	346.2694641	124.8771817
5	Prevalence	6	China	2	Female		5	1 to 4	388	Iodine deficiency	3	Rate	2001	32.89328632	53.2062721	18.17335646
5	Prevalence	6	China	3	Both		5	1 to 4	388	Iodine deficiency	3	Rate	2001	30.09433219	48.87318597	16.59709755
5	Prevalence	6	China	1	Male		5	1 to 4	389	Vitamin A deficiency	3	Rate	2001	11410.25839	13276.69712	9591.158779
5	Prevalence	6	China	2	Female		5	1 to 4	389	Vitamin A deficiency	3	Rate	2001	9083.321377	11459.80767	7185.43343
5	Prevalence	6	China	3	Both		5	1 to 4	389	Vitamin A deficiency	3	Rate	2001	10341.47467	11698.4013	9078.022098
5	Prevalence	6	China	1	Male		5	1 to 4	390	Dietary iron deficiency	3	Rate	1997	11208.59062	12697.59573	9718.211662
5	Prevalence	6	China	2	Female		5	1 to 4	390	Dietary iron deficiency	3	Rate	1997	11507.25018	13548.28657	9621.579002
5	Prevalence	6	China	3	Both		5	1 to 4	390	Dietary iron deficiency	3	Rate	1997	11346.98542	12640.59086	10058.46381
5	Prevalence	6	China	1	Male		5	1 to 4	388	Iodine deficiency	3	Rate	1994	38.43753309	60.63067003	21.94546935
5	Prevalence	6	China	2	Female		5	1 to 4	388	Iodine deficiency	3	Rate	1995	43.86123924	70.28268897	24.43879733
5	Prevalence	6	China	3	Both		5	1 to 4	388	Iodine deficiency	3	Rate	1995	39.94786596	64.34426456	22.54772436
5	Prevalence	6	China	1	Male		5	1 to 4	389	Vitamin A deficiency	3	Rate	1995	17973.04424	25626.18371	11591.95823
5	Prevalence	6	China	2	Female		5	1 to 4	389	Vitamin A deficiency	3	Rate	1995	9324.579663	12936.89296	6394.82455
5	Prevalence	6	China	3	Both		5	1 to 4	389	Vitamin A deficiency	3	Rate	1995	13939.66284	18376.07955	10257.74018
5	Prevalence	6	China	1	Male		5	1 to 4	390	Dietary iron deficiency	3	Rate	1995	12401.10751	14284.86795	10413.90491
5	Prevalence	6	China	2	Female		5	1 to 4	390	Dietary iron deficiency	3	Rate	1995	13040.19514	15610.75412	10567.0435
5	Prevalence	6	China	3	Both		5	1 to 4	390	Dietary iron deficiency	3	Rate	1995	12699.15858	14323.45925	11126.11029
5	Prevalence	6	China	1	Male		6	5 to 9	388	Iodine deficiency	3	Rate	1995	196.1668572	307.3537751	112.8737725
5	Prevalence	6	China	2	Female		5	1 to 4	388	Iodine deficiency	3	Rate	1996	42.04078714	67.15813914	23.45660197
5	Prevalence	6	China	3	Both		5	1 to 4	388	Iodine deficiency	3	Rate	1996	38.29299776	61.65766942	21.65049857
5	Prevalence	6	China	1	Male		5	1 to 4	389	Vitamin A deficiency	3	Rate	1996	16313.06802	22522.31564	11059.16418
5	Prevalence	6	China	2	Female		5	1 to 4	389	Vitamin A deficiency	3	Rate	1996	8697.678742	11769.90358	6157.769508
5	Prevalence	6	China	3	Both		5	1 to 4	389	Vitamin A deficiency	3	Rate	1996	12773.56786	16333.63398	9674.477269
5	Prevalence	6	China	1	Male		5	1 to 4	390	Dietary iron deficiency	3	Rate	1996	11838.03826	13519.63742	10119.29077
5	Prevalence	6	China	2	Female		5	1 to 4	390	Dietary iron deficiency	3	Rate	1996	12314.07129	14592.30087	10098.15543
5	Prevalence	6	China	3	Both		5	1 to 4	390	Dietary iron deficiency	3	Rate	1996	12059.29011	13512.03235	10647.8812
5	Prevalence	6	China	1	Male		28	<1 year	388	Iodine deficiency	3	Rate	1991	1.93639857	2.976928526	1.072604561
5	Prevalence	6	China	2	Female		5	1 to 4	388	Iodine deficiency	3	Rate	1998	38.83935773	62.58218004	21.67306474
5	Prevalence	6	China	3	Both		5	1 to 4	388	Iodine deficiency	3	Rate	1998	35.40124815	56.9271654	19.94736236
5	Prevalence	6	China	1	Male		5	1 to 4	389	Vitamin A deficiency	3	Rate	1998	13970.78994	17512.70769	10731.95516
5	Prevalence	6	China	2	Female		5	1 to 4	389	Vitamin A deficiency	3	Rate	1998	8857.109601	11377.84107	6732.988187
5	Prevalence	6	China	3	Both		5	1 to 4	389	Vitamin A deficiency	3	Rate	1998	11607.32188	13824.10011	9609.319982
5	Prevalence	6	China	1	Male		5	1 to 4	390	Dietary iron deficiency	3	Rate	1998	10558.20815	11957.68416	9161.614967
5	Prevalence	6	China	2	Female		5	1 to 4	390	Dietary iron deficiency	3	Rate	1998	10681.95011	12597.13147	8962.909704
5	Prevalence	6	China	3	Both		5	1 to 4	390	Dietary iron deficiency	3	Rate	1998	10615.39987	11766.79429	9463.807213
5	Prevalence	6	China	1	Male		6	5 to 9	388	Iodine deficiency	3	Rate	1996	187.8505112	296.26283	107.552534
5	Prevalence	6	China	2	Female		5	1 to 4	388	Iodine deficiency	3	Rate	2000	35.46588679	57.06753883	19.49314632
5	Prevalence	6	China	3	Both		5	1 to 4	388	Iodine deficiency	3	Rate	2000	32.38347914	51.76161814	18.05091096
5	Prevalence	6	China	1	Male		5	1 to 4	389	Vitamin A deficiency	3	Rate	2000	12331.04447	14337.11094	10295.73337
5	Prevalence	6	China	2	Female		5	1 to 4	389	Vitamin A deficiency	3	Rate	2000	9532.307477	11860.14456	7577.732798
5	Prevalence	6	China	3	Both		5	1 to 4	389	Vitamin A deficiency	3	Rate	2000	11043.11152	12564.77684	9701.819447
5	Prevalence	6	China	1	Male		5	1 to 4	390	Dietary iron deficiency	3	Rate	2000	9371.893294	10648.03709	8171.774536
5	Prevalence	6	China	2	Female		5	1 to 4	390	Dietary iron deficiency	3	Rate	2000	9222.520087	10948.31474	7559.975799
5	Prevalence	6	China	3	Both		5	1 to 4	390	Dietary iron deficiency	3	Rate	2000	9303.15419	10342.57711	8300.101753
5	Prevalence	6	China	1	Male		5	1 to 4	390	Dietary iron deficiency	3	Rate	2001	8865.217403	9972.658165	7808.817372
5	Prevalence	6	China	2	Female		5	1 to 4	390	Dietary iron deficiency	3	Rate	2001	8629.321162	10241.85366	7081.561276
5	Prevalence	6	China	3	Both		5	1 to 4	390	Dietary iron deficiency	3	Rate	2001	8756.868074	9684.380913	7850.875911
5	Prevalence	6	China	1	Male		5	1 to 4	388	Iodine deficiency	3	Rate	1992	43.76810869	67.80769117	24.54607182
5	Prevalence	6	China	2	Female		5	1 to 4	388	Iodine deficiency	3	Rate	1999	37.23204904	60.0482883	20.60567232
5	Prevalence	6	China	3	Both		5	1 to 4	388	Iodine deficiency	3	Rate	1999	33.9605561	54.42784431	19.03412357
5	Prevalence	6	China	1	Male		5	1 to 4	389	Vitamin A deficiency	3	Rate	1999	13343.25355	16047.59855	10836.0854
5	Prevalence	6	China	2	Female		5	1 to 4	389	Vitamin A deficiency	3	Rate	1999	9944.161002	12378.44282	7799.497914
5	Prevalence	6	China	3	Both		5	1 to 4	389	Vitamin A deficiency	3	Rate	1999	11775.84559	13669.12948	10088.54048
5	Prevalence	6	China	1	Male		5	1 to 4	390	Dietary iron deficiency	3	Rate	1999	9931.497726	11232.59037	8661.34969
5	Prevalence	6	China	2	Female		5	1 to 4	390	Dietary iron deficiency	3	Rate	1999	9899.974947	11715.40272	8221.62888
5	Prevalence	6	China	3	Both		5	1 to 4	390	Dietary iron deficiency	3	Rate	1999	9916.961772	10977.38952	8862.750342
5	Prevalence	6	China	1	Male		6	5 to 9	388	Iodine deficiency	3	Rate	1997	180.3748014	284.1496029	103.7078613
5	Prevalence	6	China	2	Female		5	1 to 4	388	Iodine deficiency	3	Rate	2002	29.47538056	47.9842617	15.94709612
5	Prevalence	6	China	3	Both		5	1 to 4	388	Iodine deficiency	3	Rate	2002	27.06083203	44.43871855	14.64591972
5	Prevalence	6	China	1	Male		5	1 to 4	389	Vitamin A deficiency	3	Rate	2002	10768.69789	12907.15783	8757.646023
5	Prevalence	6	China	2	Female		5	1 to 4	389	Vitamin A deficiency	3	Rate	2002	8754.334288	11135.55519	6847.568747
5	Prevalence	6	China	3	Both		5	1 to 4	389	Vitamin A deficiency	3	Rate	2002	9845.100258	11434.96683	8462.585081
5	Prevalence	6	China	1	Male		5	1 to 4	390	Dietary iron deficiency	3	Rate	2002	8374.509275	9482.124956	7390.616308
5	Prevalence	6	China	2	Female		5	1 to 4	390	Dietary iron deficiency	3	Rate	2002	8066.087092	9597.39204	6612.025165
5	Prevalence	6	China	3	Both		5	1 to 4	390	Dietary iron deficiency	3	Rate	2002	8233.095879	9120.590451	7359.576111
5	Prevalence	6	China	1	Male		6	5 to 9	388	Iodine deficiency	3	Rate	1998	173.3538887	271.8499053	98.88441611
5	Prevalence	6	China	2	Female		5	1 to 4	388	Iodine deficiency	3	Rate	2005	22.03922346	37.13282812	10.98426719
5	Prevalence	6	China	3	Both		5	1 to 4	388	Iodine deficiency	3	Rate	2005	20.51473549	34.92387927	10.36180017
5	Prevalence	6	China	1	Male		5	1 to 4	389	Vitamin A deficiency	3	Rate	2005	8751.253083	12113.53769	5980.716282
5	Prevalence	6	China	2	Female		5	1 to 4	389	Vitamin A deficiency	3	Rate	2005	7488.453605	10238.64936	5383.735626
5	Prevalence	6	China	3	Both		5	1 to 4	389	Vitamin A deficiency	3	Rate	2005	8175.281528	10509.61931	6388.18955
5	Prevalence	6	China	1	Male	5	6	5 to 9	388	Iodine deficiency	3	Rate	1999	166.382689	263.5082587	94.69301584	1994
5	Prevalence	6	China	2	Female		5	1 to 4	388	Iodine deficiency	3	Rate	2003	26.00561836	42.95438459	13.64774327
5	Prevalence	6	China	3	Both		5	1 to 4	388	Iodine deficiency	3	Rate	2003	23.98904857	40.17909763	12.58200815
5	Prevalence	6	China	1	Male		5	1 to 4	389	Vitamin A deficiency	3	Rate	2003	10153.72698	12699.96312	7843.930756
5	Prevalence	6	China	2	Female		5	1 to 4	389	Vitamin A deficiency	3	Rate	2003	8379.929473	10857.36894	6355.989107
5	Prevalence	6	China	3	Both		5	1 to 4	389	Vitamin A deficiency	3	Rate	2003	9341.776174	11164.30184	7764.868717
5	Prevalence	6	China	1	Male		5	1 to 4	390	Dietary iron deficiency	3	Rate	2003	7909.191638	8974.024327	6898.729426
5	Prevalence	6	China	2	Female		5	1 to 4	390	Dietary iron deficiency	3	Rate	2003	7543.662158	9017.176822	6122.497614
5	Prevalence	6	China	3	Both		5	1 to 4	390	Dietary iron deficiency	3	Rate	2003	7741.87155	8624.185654	6865.42964
5	Prevalence	6	China	1	Male		5	1 to 4	390	Dietary iron deficiency	3	Rate	2005	7097.016544	8289.364594	5918.031233
5	Prevalence	6	China	2	Female		5	1 to 4	390	Dietary iron deficiency	3	Rate	2005	6670.051344	8254.117016	5101.159961
5	Prevalence	6	China	3	Both		5	1 to 4	390	Dietary iron deficiency	3	Rate	2005	6902.27477	7951.942653	5928.873876
5	Prevalence	6	China	1	Male		6	5 to 9	388	Iodine deficiency	3	Rate	2000	159.0388543	254.9957116	90.29281622
5	Prevalence	6	China	2	Female		5	1 to 4	388	Iodine deficiency	3	Rate	2004	23.26972354	39.20458382	11.81325616
5	Prevalence	6	China	3	Both		5	1 to 4	388	Iodine deficiency	3	Rate	2004	21.57816539	36.66565982	11.0907382
5	Prevalence	6	China	1	Male		5	1 to 4	389	Vitamin A deficiency	3	Rate	2004	9451.821809	12376.34422	6831.642375
5	Prevalence	6	China	2	Female		5	1 to 4	389	Vitamin A deficiency	3	Rate	2004	7935.338039	10570.34518	5900.910125
5	Prevalence	6	China	3	Both		5	1 to 4	389	Vitamin A deficiency	3	Rate	2004	8758.847958	10870.65842	7032.009829
5	Prevalence	6	China	1	Male		5	1 to 4	390	Dietary iron deficiency	3	Rate	2004	7479.629292	8603.99327	6374.61703
5	Prevalence	6	China	2	Female		5	1 to 4	390	Dietary iron deficiency	3	Rate	2004	7073.997999	8544.955125	5634.107651
5	Prevalence	6	China	3	Both		5	1 to 4	390	Dietary iron deficiency	3	Rate	2004	7294.271635	8263.011832	6380.249641
5	Prevalence	6	China	1	Male		6	5 to 9	388	Iodine deficiency	3	Rate	2001	148.5579798	238.4506777	83.1717069
5	Prevalence	6	China	2	Female		5	1 to 4	388	Iodine deficiency	3	Rate	2007	22.28676482	37.74370021	10.989686
5	Prevalence	6	China	3	Both		5	1 to 4	388	Iodine deficiency	3	Rate	2007	20.88336344	35.36303404	10.40020389
5	Prevalence	6	China	1	Male		5	1 to 4	389	Vitamin A deficiency	3	Rate	2007	7445.768951	11584.93259	4456.75537
5	Prevalence	6	China	2	Female		5	1 to 4	389	Vitamin A deficiency	3	Rate	2007	6638.960216	9702.984068	4385.437237
5	Prevalence	6	China	3	Both		5	1 to 4	389	Vitamin A deficiency	3	Rate	2007	7079.141205	9716.836583	5066.414623
5	Prevalence	6	China	1	Male		5	1 to 4	390	Dietary iron deficiency	3	Rate	2007	6381.886302	7705.518762	5131.149537
5	Prevalence	6	China	2	Female		5	1 to 4	390	Dietary iron deficiency	3	Rate	2007	5932.304473	7619.735688	4333.169242
5	Prevalence	6	China	3	Both		5	1 to 4	390	Dietary iron deficiency	3	Rate	2007	6177.588597	7213.133458	5119.713165
5	Prevalence	6	China	1	Male		6	5 to 9	388	Iodine deficiency	3	Rate	2002	134.5662152	221.2044512	72.88421233
5	Prevalence	6	China	2	Female		5	1 to 4	388	Iodine deficiency	3	Rate	2006	22.01837681	37.31164722	10.92083125
5	Prevalence	6	China	3	Both		5	1 to 4	388	Iodine deficiency	3	Rate	2006	20.55130307	34.82874005	10.34464709
5	Prevalence	6	China	1	Male		5	1 to 4	389	Vitamin A deficiency	3	Rate	2006	8059.239546	11789.92745	5150.75676
5	Prevalence	6	China	2	Female		5	1 to 4	389	Vitamin A deficiency	3	Rate	2006	7043.89858	9944.26397	4835.711971
5	Prevalence	6	China	3	Both		5	1 to 4	389	Vitamin A deficiency	3	Rate	2006	7597.053211	10113.60101	5684.057136
5	Prevalence	6	China	1	Male		5	1 to 4	390	Dietary iron deficiency	3	Rate	2006	6736.438526	7969.066704	5531.164055
5	Prevalence	6	China	2	Female		5	1 to 4	390	Dietary iron deficiency	3	Rate	2006	6296.898337	7907.979855	4717.835909
5	Prevalence	6	China	3	Both		5	1 to 4	390	Dietary iron deficiency	3	Rate	2006	6536.358478	7582.677526	5535.181032
5	Prevalence	6	China	1	Male		6	5 to 9	388	Iodine deficiency	3	Rate	2003	120.2830544	202.5252873	63.57786419
5	Prevalence	6	China	2	Female		5	1 to 4	388	Iodine deficiency	3	Rate	2008	22.67065848	38.74478605	11.11708029
5	Prevalence	6	China	3	Both		5	1 to 4	388	Iodine deficiency	3	Rate	2008	21.35432348	36.1560839	10.62137437
5	Prevalence	6	China	1	Male		5	1 to 4	389	Vitamin A deficiency	3	Rate	2008	7017.075859	11323.31267	3914.211403
5	Prevalence	6	China	2	Female		5	1 to 4	389	Vitamin A deficiency	3	Rate	2008	6361.09923	9526.431696	4007.26613
5	Prevalence	6	China	3	Both		5	1 to 4	389	Vitamin A deficiency	3	Rate	2008	6719.333585	9561.777827	4620.981799
5	Prevalence	6	China	1	Male		5	1 to 4	390	Dietary iron deficiency	3	Rate	2008	6058.125691	7475.887693	4752.125713
5	Prevalence	6	China	2	Female		5	1 to 4	390	Dietary iron deficiency	3	Rate	2008	5608.636746	7359.968604	3975.685511
5	Prevalence	6	China	3	Both		5	1 to 4	390	Dietary iron deficiency	3	Rate	2008	5854.10644	6954.198134	4779.226592
5	Prevalence	6	China	1	Male	5	6	5 to 9	388	Iodine deficiency	3	Rate	2004	109.0275689	186.6749128	57.23407887	1999
5	Prevalence	6	China	2	Female		5	1 to 4	388	Iodine deficiency	3	Rate	2009	22.9962205	39.41199631	11.15219282
5	Prevalence	6	China	3	Both		5	1 to 4	388	Iodine deficiency	3	Rate	2009	21.80711601	37.73111637	10.83595616
5	Prevalence	6	China	1	Male		5	1 to 4	389	Vitamin A deficiency	3	Rate	2009	6582.041177	11127.83841	3463.625716
5	Prevalence	6	China	2	Female		5	1 to 4	389	Vitamin A deficiency	3	Rate	2009	6062.654822	9362.280541	3753.123873
5	Prevalence	6	China	3	Both		5	1 to 4	389	Vitamin A deficiency	3	Rate	2009	6346.394179	9282.000365	4164.892769
5	Prevalence	6	China	1	Male		5	1 to 4	390	Dietary iron deficiency	3	Rate	2009	5789.634662	7258.082033	4380.780459
5	Prevalence	6	China	2	Female		5	1 to 4	390	Dietary iron deficiency	3	Rate	2009	5357.939526	7228.798105	3688.004689
5	Prevalence	6	China	3	Both		5	1 to 4	390	Dietary iron deficiency	3	Rate	2009	5593.773408	6758.006728	4432.461949
5	Prevalence	6	China	1	Male		6	5 to 9	388	Iodine deficiency	3	Rate	2005	104.1862133	177.7937206	53.95945543
5	Prevalence	6	China	2	Female		5	1 to 4	388	Iodine deficiency	3	Rate	2010	23.08935185	39.8094146	11.17090581
5	Prevalence	6	China	3	Both		5	1 to 4	388	Iodine deficiency	3	Rate	2010	22.08403392	38.49694086	10.93081078
5	Prevalence	6	China	1	Male		5	1 to 4	389	Vitamin A deficiency	3	Rate	2010	6093.300693	10722.35028	3056.863441
5	Prevalence	6	China	2	Female		5	1 to 4	389	Vitamin A deficiency	3	Rate	2010	5712.103455	9037.591686	3428.671907
5	Prevalence	6	China	3	Both		5	1 to 4	389	Vitamin A deficiency	3	Rate	2010	5920.277372	8771.118994	3739.76622
5	Prevalence	6	China	1	Male		5	1 to 4	390	Dietary iron deficiency	3	Rate	2010	5600.623986	7208.139297	4130.295371
5	Prevalence	6	China	2	Female		5	1 to 4	390	Dietary iron deficiency	3	Rate	2010	5211.944755	7260.221753	3446.655095
5	Prevalence	6	China	3	Both		5	1 to 4	390	Dietary iron deficiency	3	Rate	2010	5424.204629	6708.31623	4184.703062
5	Prevalence	6	China	1	Male		6	5 to 9	388	Iodine deficiency	3	Rate	2006	104.6591271	179.3596615	53.89944314
5	Prevalence	6	China	2	Female		5	1 to 4	388	Iodine deficiency	3	Rate	2011	22.94370643	39.65619438	11.06011014
5	Prevalence	6	China	3	Both		5	1 to 4	388	Iodine deficiency	3	Rate	2011	22.2286387	38.91367865	11.07318514
5	Prevalence	6	China	1	Male		5	1 to 4	389	Vitamin A deficiency	3	Rate	2011	5734.845503	10409.26522	2654.56119
5	Prevalence	6	China	2	Female		5	1 to 4	389	Vitamin A deficiency	3	Rate	2011	5454.91245	8849.420506	3165.223398
5	Prevalence	6	China	3	Both		5	1 to 4	389	Vitamin A deficiency	3	Rate	2011	5607.613585	8521.534847	3440.710665
5	Prevalence	6	China	1	Male		5	1 to 4	390	Dietary iron deficiency	3	Rate	2011	5474.560221	7125.907461	3971.705765
5	Prevalence	6	China	2	Female		5	1 to 4	390	Dietary iron deficiency	3	Rate	2011	5139.148513	7193.903411	3368.53865
5	Prevalence	6	China	3	Both		5	1 to 4	390	Dietary iron deficiency	3	Rate	2011	5322.112789	6666.174525	4085.921526
5	Prevalence	6	China	1	Male		6	5 to 9	388	Iodine deficiency	3	Rate	2007	106.589463	182.6393385	54.3539752
5	Prevalence	6	China	2	Female		5	1 to 4	388	Iodine deficiency	3	Rate	2012	22.71498877	39.65284254	10.935017
5	Prevalence	6	China	3	Both		5	1 to 4	388	Iodine deficiency	3	Rate	2012	22.38183419	39.2853033	11.20538151
5	Prevalence	6	China	1	Male		5	1 to 4	389	Vitamin A deficiency	3	Rate	2012	5483.759451	10427.2019	2462.160094
5	Prevalence	6	China	2	Female		5	1 to 4	389	Vitamin A deficiency	3	Rate	2012	5264.546318	8693.881116	2962.621493
5	Prevalence	6	China	3	Both		5	1 to 4	389	Vitamin A deficiency	3	Rate	2012	5383.918761	8337.174015	3210.420658
5	Prevalence	6	China	1	Male		5	1 to 4	390	Dietary iron deficiency	3	Rate	2012	5373.885124	7080.417026	3819.324177
5	Prevalence	6	China	2	Female		5	1 to 4	390	Dietary iron deficiency	3	Rate	2012	5084.227812	7172.096506	3231.811414
5	Prevalence	6	China	3	Both		5	1 to 4	390	Dietary iron deficiency	3	Rate	2012	5241.960611	6657.12055	3969.578461
5	Prevalence	6	China	1	Male		6	5 to 9	388	Iodine deficiency	3	Rate	2008	109.2386029	187.7366142	55.69392674
5	Prevalence	6	China	2	Female		5	1 to 4	388	Iodine deficiency	3	Rate	2013	22.47115999	39.63624966	10.81032823
5	Prevalence	6	China	3	Both		5	1 to 4	388	Iodine deficiency	3	Rate	2013	22.53146254	39.41697376	11.2515615
5	Prevalence	6	China	1	Male		5	1 to 4	389	Vitamin A deficiency	3	Rate	2013	5279.382205	10276.50714	2249.155215
5	Prevalence	6	China	2	Female		5	1 to 4	389	Vitamin A deficiency	3	Rate	2013	5108.175335	8558.744875	2779.824367
5	Prevalence	6	China	3	Both		5	1 to 4	389	Vitamin A deficiency	3	Rate	2013	5201.213603	8251.09546	3084.355635
5	Prevalence	6	China	1	Male		5	1 to 4	390	Dietary iron deficiency	3	Rate	2013	5291.287511	7057.994718	3683.269207
5	Prevalence	6	China	2	Female		5	1 to 4	390	Dietary iron deficiency	3	Rate	2013	5043.135222	7283.540311	3133.075146
5	Prevalence	6	China	3	Both		5	1 to 4	390	Dietary iron deficiency	3	Rate	2013	5177.987632	6659.335986	3882.174358
5	Prevalence	6	China	1	Male	5	6	5 to 9	388	Iodine deficiency	3	Rate	2009	111.9000095	191.7088897	56.98421595	2004
5	Prevalence	6	China	2	Female		5	1 to 4	388	Iodine deficiency	3	Rate	2015	22.19723348	39.65727856	10.67010722
5	Prevalence	6	China	3	Both		5	1 to 4	388	Iodine deficiency	3	Rate	2015	22.76267439	39.92127057	11.50349703
5	Prevalence	6	China	1	Male		5	1 to 4	389	Vitamin A deficiency	3	Rate	2015	4881.619042	9875.61272	1884.350495
5	Prevalence	6	China	2	Female		5	1 to 4	389	Vitamin A deficiency	3	Rate	2015	4798.017907	8160.999761	2491.041826
5	Prevalence	6	China	3	Both		5	1 to 4	389	Vitamin A deficiency	3	Rate	2015	4843.260323	8104.408937	2783.90948
5	Prevalence	6	China	1	Male		5	1 to 4	390	Dietary iron deficiency	3	Rate	2015	5153.137137	7234.229954	3461.470663
5	Prevalence	6	China	2	Female		5	1 to 4	390	Dietary iron deficiency	3	Rate	2015	4989.417852	7498.396193	2946.838405
5	Prevalence	6	China	3	Both		5	1 to 4	390	Dietary iron deficiency	3	Rate	2015	5078.017797	6569.079888	3702.161396
5	Prevalence	6	China	1	Male		6	5 to 9	388	Iodine deficiency	3	Rate	2010	113.8978882	196.4829432	57.67742258
5	Prevalence	6	China	2	Female		5	1 to 4	388	Iodine deficiency	3	Rate	2014	22.27791443	39.47776906	10.70838117
5	Prevalence	6	China	3	Both		5	1 to 4	388	Iodine deficiency	3	Rate	2014	22.66397718	39.43215196	11.31988541
5	Prevalence	6	China	1	Male		5	1 to 4	389	Vitamin A deficiency	3	Rate	2014	5002.506531	9907.172221	2029.83954
5	Prevalence	6	China	2	Female		5	1 to 4	389	Vitamin A deficiency	3	Rate	2014	4889.124122	8266.258939	2583.80023
5	Prevalence	6	China	3	Both		5	1 to 4	389	Vitamin A deficiency	3	Rate	2014	4950.605991	8056.702057	2909.718368
5	Prevalence	6	China	1	Male		5	1 to 4	390	Dietary iron deficiency	3	Rate	2014	5219.861936	7112.533165	3582.725541
5	Prevalence	6	China	2	Female		5	1 to 4	390	Dietary iron deficiency	3	Rate	2014	5012.473813	7375.889242	3006.660175
5	Prevalence	6	China	3	Both		5	1 to 4	390	Dietary iron deficiency	3	Rate	2014	5124.930495	6609.522662	3782.635697
5	Prevalence	6	China	1	Male		6	5 to 9	388	Iodine deficiency	3	Rate	2011	115.7896519	199.3669897	59.40330687
5	Prevalence	6	China	2	Female		5	1 to 4	388	Iodine deficiency	3	Rate	2017	22.61216335	39.54129702	10.90383887
5	Prevalence	6	China	3	Both		5	1 to 4	388	Iodine deficiency	3	Rate	2017	23.04935982	39.69167075	11.7753226
5	Prevalence	6	China	1	Male		5	1 to 4	389	Vitamin A deficiency	3	Rate	2017	4422.750007	9265.543832	1675.079125
5	Prevalence	6	China	2	Female		5	1 to 4	389	Vitamin A deficiency	3	Rate	2017	4430.465545	7699.898227	2254.081076
5	Prevalence	6	China	3	Both		5	1 to 4	389	Vitamin A deficiency	3	Rate	2017	4426.304436	7472.110264	2470.863691
5	Prevalence	6	China	1	Male		5	1 to 4	390	Dietary iron deficiency	3	Rate	2017	5037.810303	7212.380883	3281.339046
5	Prevalence	6	China	2	Female		5	1 to 4	390	Dietary iron deficiency	3	Rate	2017	4977.362044	7589.570811	2804.18661
5	Prevalence	6	China	3	Both		5	1 to 4	390	Dietary iron deficiency	3	Rate	2017	5009.962722	6575.413002	3626.2036
5	Prevalence	6	China	1	Male		6	5 to 9	388	Iodine deficiency	3	Rate	2012	118.2287201	204.0032705	60.34117229
5	Prevalence	6	China	2	Female		5	1 to 4	388	Iodine deficiency	3	Rate	2016	22.39223496	39.35674309	10.71671376
5	Prevalence	6	China	3	Both		5	1 to 4	388	Iodine deficiency	3	Rate	2016	22.90639136	39.58817855	11.56119195
5	Prevalence	6	China	1	Male		5	1 to 4	389	Vitamin A deficiency	3	Rate	2016	4829.739619	9940.266554	1853.907132
5	Prevalence	6	China	2	Female		5	1 to 4	389	Vitamin A deficiency	3	Rate	2016	4764.089774	8199.745074	2456.337386
5	Prevalence	6	China	3	Both		5	1 to 4	389	Vitamin A deficiency	3	Rate	2016	4799.553217	8134.271773	2744.854022
5	Prevalence	6	China	1	Male		5	1 to 4	390	Dietary iron deficiency	3	Rate	2016	5095.723062	7199.069214	3396.190585
5	Prevalence	6	China	2	Female		5	1 to 4	390	Dietary iron deficiency	3	Rate	2016	4983.580291	7491.646392	2870.150406
5	Prevalence	6	China	3	Both		5	1 to 4	390	Dietary iron deficiency	3	Rate	2016	5044.158785	6549.421016	3657.513606
5	Prevalence	6	China	1	Male		6	5 to 9	388	Iodine deficiency	3	Rate	2013	120.738066	206.8468677	62.48797263
5	Prevalence	6	China	2	Female		5	1 to 4	388	Iodine deficiency	3	Rate	2019	22.60195843	39.92786889	10.89849456
5	Prevalence	6	China	3	Both		5	1 to 4	388	Iodine deficiency	3	Rate	2019	23.30065137	40.6374108	11.82966519
5	Prevalence	6	China	1	Male		5	1 to 4	389	Vitamin A deficiency	3	Rate	2019	3793.017671	8352.129351	1375.110323
5	Prevalence	6	China	2	Female		5	1 to 4	389	Vitamin A deficiency	3	Rate	2019	3904.589405	6916.215351	1939.697657
5	Prevalence	6	China	3	Both		5	1 to 4	389	Vitamin A deficiency	3	Rate	2019	3844.528064	6491.425139	2102.222316
5	Prevalence	6	China	1	Male		5	1 to 4	390	Dietary iron deficiency	3	Rate	2019	4859.223325	7023.265242	3065.461234
5	Prevalence	6	China	2	Female		5	1 to 4	390	Dietary iron deficiency	3	Rate	2019	4894.986458	7473.798575	2677.818585
5	Prevalence	6	China	3	Both		5	1 to 4	390	Dietary iron deficiency	3	Rate	2019	4875.734434	6537.487504	3442.906594
5	Prevalence	6	China	1	Male		28	<1 year	388	Iodine deficiency	3	Rate	1992	1.809371732	2.812855305	1.012035441
5	Prevalence	6	China	2	Female		5	1 to 4	388	Iodine deficiency	3	Rate	2018	22.64010937	39.70194968	10.96383766
5	Prevalence	6	China	3	Both		5	1 to 4	388	Iodine deficiency	3	Rate	2018	23.16067841	40.01209366	11.76423482
5	Prevalence	6	China	1	Male		5	1 to 4	389	Vitamin A deficiency	3	Rate	2018	4041.156965	8806.87615	1517.205205
5	Prevalence	6	China	2	Female		5	1 to 4	389	Vitamin A deficiency	3	Rate	2018	4113.732371	7222.202474	2071.293211
5	Prevalence	6	China	3	Both		5	1 to 4	389	Vitamin A deficiency	3	Rate	2018	4074.637299	6897.595985	2262.597199
5	Prevalence	6	China	1	Male		5	1 to 4	390	Dietary iron deficiency	3	Rate	2018	4957.763141	7108.165149	3179.770923
5	Prevalence	6	China	2	Female		5	1 to 4	390	Dietary iron deficiency	3	Rate	2018	4945.155157	7544.33176	2752.671749
5	Prevalence	6	China	3	Both		5	1 to 4	390	Dietary iron deficiency	3	Rate	2018	4951.946852	6564.601675	3567.124842
2	DALYs (Disability-Adjusted Life Years)	6	China	1	Male		5	1 to 4	388	Iodine deficiency	3	Rate	1993	0.716180823	1.306900115	0.346027043
2	DALYs (Disability-Adjusted Life Years)	6	China	2	Female		5	1 to 4	388	Iodine deficiency	3	Rate	1993	0.896995681	1.68246362	0.436330203
2	DALYs (Disability-Adjusted Life Years)	6	China	3	Both		5	1 to 4	388	Iodine deficiency	3	Rate	1993	0.801071177	1.467794144	0.394740925
2	DALYs (Disability-Adjusted Life Years)	6	China	1	Male		5	1 to 4	389	Vitamin A deficiency	3	Rate	1993	44.11603184	71.80585937	25.89269774
2	DALYs (Disability-Adjusted Life Years)	6	China	2	Female		5	1 to 4	389	Vitamin A deficiency	3	Rate	1993	23.81152369	38.47981264	13.95377594
2	DALYs (Disability-Adjusted Life Years)	6	China	3	Both		5	1 to 4	389	Vitamin A deficiency	3	Rate	1993	34.58331481	52.84884156	21.35462387
2	DALYs (Disability-Adjusted Life Years)	6	China	1	Male		5	1 to 4	390	Dietary iron deficiency	3	Rate	1993	322.6265816	501.1141003	191.3745736
2	DALYs (Disability-Adjusted Life Years)	6	China	2	Female		5	1 to 4	390	Dietary iron deficiency	3	Rate	1993	382.4786636	621.9657183	211.3681909
2	DALYs (Disability-Adjusted Life Years)	6	China	3	Both		5	1 to 4	390	Dietary iron deficiency	3	Rate	1993	350.7263985	538.3392964	209.9530268
2	DALYs (Disability-Adjusted Life Years)	6	China	1	Male		5	1 to 4	388	Iodine deficiency	3	Rate	1992	0.790543894	1.46638254	0.378908873
2	DALYs (Disability-Adjusted Life Years)	6	China	2	Female		5	1 to 4	388	Iodine deficiency	3	Rate	1992	0.995026286	1.831726074	0.48382649
2	DALYs (Disability-Adjusted Life Years)	6	China	3	Both		5	1 to 4	388	Iodine deficiency	3	Rate	1992	0.8867987	1.621879741	0.429215278
2	DALYs (Disability-Adjusted Life Years)	6	China	1	Male		5	1 to 4	389	Vitamin A deficiency	3	Rate	1992	47.69584846	78.12537278	27.33496531
2	DALYs (Disability-Adjusted Life Years)	6	China	2	Female		5	1 to 4	389	Vitamin A deficiency	3	Rate	1992	25.53759152	41.27184817	14.7794737
2	DALYs (Disability-Adjusted Life Years)	6	China	3	Both		5	1 to 4	389	Vitamin A deficiency	3	Rate	1992	37.26542121	57.54588745	22.59407467
2	DALYs (Disability-Adjusted Life Years)	6	China	1	Male		5	1 to 4	390	Dietary iron deficiency	3	Rate	1992	336.5808349	528.8750272	194.510005
2	DALYs (Disability-Adjusted Life Years)	6	China	2	Female		5	1 to 4	390	Dietary iron deficiency	3	Rate	1992	406.70775	668.028068	225.9536817
2	DALYs (Disability-Adjusted Life Years)	6	China	3	Both		5	1 to 4	390	Dietary iron deficiency	3	Rate	1992	369.5912693	568.062361	218.7116484
2	DALYs (Disability-Adjusted Life Years)	6	China	1	Male		5	1 to 4	388	Iodine deficiency	3	Rate	1991	0.870817315	1.569412797	0.40558564
2	DALYs (Disability-Adjusted Life Years)	6	China	2	Female		5	1 to 4	388	Iodine deficiency	3	Rate	1991	1.099716089	2.023159095	0.520981052
2	DALYs (Disability-Adjusted Life Years)	6	China	3	Both		5	1 to 4	388	Iodine deficiency	3	Rate	1991	0.978778805	1.790697896	0.469849708
2	DALYs (Disability-Adjusted Life Years)	6	China	1	Male		5	1 to 4	389	Vitamin A deficiency	3	Rate	1991	51.50872617	84.86113139	28.44932168
2	DALYs (Disability-Adjusted Life Years)	6	China	2	Female		5	1 to 4	389	Vitamin A deficiency	3	Rate	1991	27.47129843	45.2319495	15.68067456
2	DALYs (Disability-Adjusted Life Years)	6	China	3	Both		5	1 to 4	389	Vitamin A deficiency	3	Rate	1991	40.1713281	62.63502757	23.64565675
2	DALYs (Disability-Adjusted Life Years)	6	China	1	Male		5	1 to 4	390	Dietary iron deficiency	3	Rate	1991	349.9276565	549.9588091	200.2046366
2	DALYs (Disability-Adjusted Life Years)	6	China	2	Female		5	1 to 4	390	Dietary iron deficiency	3	Rate	1991	430.4455302	715.047673	236.0071737
2	DALYs (Disability-Adjusted Life Years)	6	China	3	Both		5	1 to 4	390	Dietary iron deficiency	3	Rate	1991	387.9043983	596.6042857	226.8551339
2	DALYs (Disability-Adjusted Life Years)	6	China	1	Male		5	1 to 4	388	Iodine deficiency	3	Rate	1994	0.654529106	1.221734974	0.298807225
2	DALYs (Disability-Adjusted Life Years)	6	China	2	Female		5	1 to 4	388	Iodine deficiency	3	Rate	1994	0.815242049	1.521080785	0.39644356
2	DALYs (Disability-Adjusted Life Years)	6	China	3	Both		5	1 to 4	388	Iodine deficiency	3	Rate	1994	0.729744504	1.369354231	0.346102582
2	DALYs (Disability-Adjusted Life Years)	6	China	1	Male		5	1 to 4	389	Vitamin A deficiency	3	Rate	1994	40.63380473	65.02122878	24.28250674
2	DALYs (Disability-Adjusted Life Years)	6	China	2	Female		5	1 to 4	389	Vitamin A deficiency	3	Rate	1994	22.29234553	35.21166271	13.14538127
2	DALYs (Disability-Adjusted Life Years)	6	China	3	Both		5	1 to 4	389	Vitamin A deficiency	3	Rate	1994	32.0498032	48.44818846	19.7778478
2	DALYs (Disability-Adjusted Life Years)	6	China	1	Male		5	1 to 4	390	Dietary iron deficiency	3	Rate	1994	308.31037	479.3973718	185.5513749
2	DALYs (Disability-Adjusted Life Years)	6	China	2	Female		5	1 to 4	390	Dietary iron deficiency	3	Rate	1994	358.4968313	579.9538047	199.2593973
2	DALYs (Disability-Adjusted Life Years)	6	China	3	Both		5	1 to 4	390	Dietary iron deficiency	3	Rate	1994	331.7981774	506.8539022	199.621645
2	DALYs (Disability-Adjusted Life Years)	6	China	1	Male		5	1 to 4	388	Iodine deficiency	3	Rate	1990	0.953614765	1.726695578	0.436061734
2	DALYs (Disability-Adjusted Life Years)	6	China	2	Female		5	1 to 4	388	Iodine deficiency	3	Rate	1990	1.201623133	2.165486471	0.555331252
2	DALYs (Disability-Adjusted Life Years)	6	China	3	Both		5	1 to 4	388	Iodine deficiency	3	Rate	1990	1.070788648	1.936058772	0.500313831
2	DALYs (Disability-Adjusted Life Years)	6	China	1	Male		5	1 to 4	389	Vitamin A deficiency	3	Rate	1990	55.38201238	93.81249518	29.32387738
2	DALYs (Disability-Adjusted Life Years)	6	China	2	Female		5	1 to 4	389	Vitamin A deficiency	3	Rate	1990	29.5579461	49.6305954	16.44268402
2	DALYs (Disability-Adjusted Life Years)	6	China	3	Both		5	1 to 4	389	Vitamin A deficiency	3	Rate	1990	43.18118971	68.51087955	25.21463003
2	DALYs (Disability-Adjusted Life Years)	6	China	1	Male		5	1 to 4	390	Dietary iron deficiency	3	Rate	1990	362.5238763	577.9458688	201.8000381
2	DALYs (Disability-Adjusted Life Years)	6	China	2	Female		5	1 to 4	390	Dietary iron deficiency	3	Rate	1990	453.8674462	760.5624397	244.0716028
2	DALYs (Disability-Adjusted Life Years)	6	China	3	Both		5	1 to 4	390	Dietary iron deficiency	3	Rate	1990	405.6800039	630.3455822	234.0945435
2	DALYs (Disability-Adjusted Life Years)	6	China	1	Male		5	1 to 4	388	Iodine deficiency	3	Rate	1995	0.606349547	1.142056724	0.276314407
2	DALYs (Disability-Adjusted Life Years)	6	China	2	Female		5	1 to 4	388	Iodine deficiency	3	Rate	1995	0.757464475	1.412570277	0.368558204
2	DALYs (Disability-Adjusted Life Years)	6	China	3	Both		5	1 to 4	388	Iodine deficiency	3	Rate	1995	0.676824963	1.263419781	0.320466314
2	DALYs (Disability-Adjusted Life Years)	6	China	1	Male		5	1 to 4	389	Vitamin A deficiency	3	Rate	1995	37.47340159	59.80908306	22.93805563
2	DALYs (Disability-Adjusted Life Years)	6	China	2	Female		5	1 to 4	389	Vitamin A deficiency	3	Rate	1995	21.13031392	33.93115753	12.47735349
2	DALYs (Disability-Adjusted Life Years)	6	China	3	Both		5	1 to 4	389	Vitamin A deficiency	3	Rate	1995	29.85148151	45.2984267	18.88854582
2	DALYs (Disability-Adjusted Life Years)	6	China	1	Male		5	1 to 4	390	Dietary iron deficiency	3	Rate	1995	293.301093	455.1538102	176.2112489
2	DALYs (Disability-Adjusted Life Years)	6	China	2	Female		5	1 to 4	390	Dietary iron deficiency	3	Rate	1995	334.3504324	541.8943208	186.013177
2	DALYs (Disability-Adjusted Life Years)	6	China	3	Both		5	1 to 4	390	Dietary iron deficiency	3	Rate	1995	312.445259	477.8988194	188.6579324
2	DALYs (Disability-Adjusted Life Years)	6	China	1	Male		5	1 to 4	388	Iodine deficiency	3	Rate	1997	0.502569822	0.959375402	0.239725636
2	DALYs (Disability-Adjusted Life Years)	6	China	2	Female		5	1 to 4	388	Iodine deficiency	3	Rate	1997	0.619455178	1.187682809	0.297616751
2	DALYs (Disability-Adjusted Life Years)	6	China	3	Both		5	1 to 4	388	Iodine deficiency	3	Rate	1997	0.556732917	1.060802375	0.270543435
2	DALYs (Disability-Adjusted Life Years)	6	China	1	Male		5	1 to 4	389	Vitamin A deficiency	3	Rate	1997	31.17311445	47.08399511	19.68773684
2	DALYs (Disability-Adjusted Life Years)	6	China	2	Female		5	1 to 4	389	Vitamin A deficiency	3	Rate	1997	19.30063699	30.13894837	11.85848792
2	DALYs (Disability-Adjusted Life Years)	6	China	3	Both		5	1 to 4	389	Vitamin A deficiency	3	Rate	1997	25.67156878	38.21769653	16.6960111
2	DALYs (Disability-Adjusted Life Years)	6	China	1	Male		5	1 to 4	390	Dietary iron deficiency	3	Rate	1997	259.7328826	393.7952669	159.8389969
2	DALYs (Disability-Adjusted Life Years)	6	China	2	Female		5	1 to 4	390	Dietary iron deficiency	3	Rate	1997	282.3035411	447.1918501	160.1854177
2	DALYs (Disability-Adjusted Life Years)	6	China	3	Both		5	1 to 4	390	Dietary iron deficiency	3	Rate	1997	270.1918208	408.0508881	166.0874158
2	DALYs (Disability-Adjusted Life Years)	6	China	1	Male		5	1 to 4	388	Iodine deficiency	3	Rate	1998	0.44224843	0.88620573	0.198127026
2	DALYs (Disability-Adjusted Life Years)	6	China	2	Female		5	1 to 4	388	Iodine deficiency	3	Rate	1998	0.540407708	1.051754633	0.249467526
2	DALYs (Disability-Adjusted Life Years)	6	China	3	Both		5	1 to 4	388	Iodine deficiency	3	Rate	1998	0.487616209	0.951956444	0.227520505
2	DALYs (Disability-Adjusted Life Years)	6	China	1	Male		5	1 to 4	389	Vitamin A deficiency	3	Rate	1998	28.16084338	42.33272197	18.12721438
2	DALYs (Disability-Adjusted Life Years)	6	China	2	Female		5	1 to 4	389	Vitamin A deficiency	3	Rate	1998	18.51675738	28.80133069	11.54862828
2	DALYs (Disability-Adjusted Life Years)	6	China	3	Both		5	1 to 4	389	Vitamin A deficiency	3	Rate	1998	23.70348827	34.96438126	15.48351223
2	DALYs (Disability-Adjusted Life Years)	6	China	1	Male		5	1 to 4	390	Dietary iron deficiency	3	Rate	1998	241.9941784	362.4074417	150.5759995
2	DALYs (Disability-Adjusted Life Years)	6	China	2	Female		5	1 to 4	390	Dietary iron deficiency	3	Rate	1998	255.9098337	404.7295651	145.080903
2	DALYs (Disability-Adjusted Life Years)	6	China	3	Both		5	1 to 4	390	Dietary iron deficiency	3	Rate	1998	248.4257902	376.1492554	153.2411261
2	DALYs (Disability-Adjusted Life Years)	6	China	1	Male		5	1 to 4	388	Iodine deficiency	3	Rate	1999	0.389811329	0.775319336	0.168529903
2	DALYs (Disability-Adjusted Life Years)	6	China	2	Female		5	1 to 4	388	Iodine deficiency	3	Rate	1999	0.473887316	0.974806409	0.20112671
2	DALYs (Disability-Adjusted Life Years)	6	China	3	Both		5	1 to 4	388	Iodine deficiency	3	Rate	1999	0.428580903	0.863451064	0.184583503
2	DALYs (Disability-Adjusted Life Years)	6	China	1	Male		5	1 to 4	389	Vitamin A deficiency	3	Rate	1999	25.56118229	38.02429051	16.70731602
2	DALYs (Disability-Adjusted Life Years)	6	China	2	Female		5	1 to 4	389	Vitamin A deficiency	3	Rate	1999	17.71837808	27.38898379	10.92742033
2	DALYs (Disability-Adjusted Life Years)	6	China	3	Both		5	1 to 4	389	Vitamin A deficiency	3	Rate	1999	21.94466595	32.65032286	14.24297089
2	DALYs (Disability-Adjusted Life Years)	6	China	1	Male		5	1 to 4	390	Dietary iron deficiency	3	Rate	1999	224.8734648	335.9173908	139.8476125
2	DALYs (Disability-Adjusted Life Years)	6	China	2	Female		5	1 to 4	390	Dietary iron deficiency	3	Rate	1999	231.7754762	364.4905672	132.3555969
2	DALYs (Disability-Adjusted Life Years)	6	China	3	Both		5	1 to 4	390	Dietary iron deficiency	3	Rate	1999	228.0561577	343.6350647	141.233208
2	DALYs (Disability-Adjusted Life Years)	6	China	1	Male		5	1 to 4	388	Iodine deficiency	3	Rate	1996	0.561959839	1.065974576	0.267350797
2	DALYs (Disability-Adjusted Life Years)	6	China	2	Female		5	1 to 4	388	Iodine deficiency	3	Rate	1996	0.696721506	1.305696596	0.341752345
2	DALYs (Disability-Adjusted Life Years)	6	China	3	Both		5	1 to 4	388	Iodine deficiency	3	Rate	1996	0.624594712	1.163207579	0.304853499
2	DALYs (Disability-Adjusted Life Years)	6	China	1	Male		5	1 to 4	389	Vitamin A deficiency	3	Rate	1996	34.28533923	52.4666743	21.36673389
2	DALYs (Disability-Adjusted Life Years)	6	China	2	Female		5	1 to 4	389	Vitamin A deficiency	3	Rate	1996	20.1620784	32.06474853	12.13543419
2	DALYs (Disability-Adjusted Life Years)	6	China	3	Both		5	1 to 4	389	Vitamin A deficiency	3	Rate	1996	27.72109385	42.01936053	17.81656754
2	DALYs (Disability-Adjusted Life Years)	6	China	1	Male		5	1 to 4	390	Dietary iron deficiency	3	Rate	1996	277.2300254	424.0551601	169.5810245
2	DALYs (Disability-Adjusted Life Years)	6	China	2	Female		5	1 to 4	390	Dietary iron deficiency	3	Rate	1996	309.00438	494.5742089	170.9762929
2	DALYs (Disability-Adjusted Life Years)	6	China	3	Both		5	1 to 4	390	Dietary iron deficiency	3	Rate	1996	291.9981914	443.0688603	177.3644434
2	DALYs (Disability-Adjusted Life Years)	6	China	1	Male		5	1 to 4	388	Iodine deficiency	3	Rate	2001	0.330018388	0.683875184	0.135675705
2	DALYs (Disability-Adjusted Life Years)	6	China	2	Female		5	1 to 4	388	Iodine deficiency	3	Rate	2001	0.397814249	0.816327134	0.159307368
2	DALYs (Disability-Adjusted Life Years)	6	China	3	Both		5	1 to 4	388	Iodine deficiency	3	Rate	2001	0.361157655	0.751669977	0.148600128
2	DALYs (Disability-Adjusted Life Years)	6	China	1	Male		5	1 to 4	389	Vitamin A deficiency	3	Rate	2001	21.67200496	32.54983997	13.95966186
2	DALYs (Disability-Adjusted Life Years)	6	China	2	Female		5	1 to 4	389	Vitamin A deficiency	3	Rate	2001	15.98076904	24.93070819	10.01067024
2	DALYs (Disability-Adjusted Life Years)	6	China	3	Both		5	1 to 4	389	Vitamin A deficiency	3	Rate	2001	19.05796758	28.42750135	12.36950285
2	DALYs (Disability-Adjusted Life Years)	6	China	1	Male		5	1 to 4	390	Dietary iron deficiency	3	Rate	2001	196.3980369	295.1906899	121.0349569
2	DALYs (Disability-Adjusted Life Years)	6	China	2	Female		5	1 to 4	390	Dietary iron deficiency	3	Rate	2001	194.5890062	307.3210837	112.6309094
2	DALYs (Disability-Adjusted Life Years)	6	China	3	Both		5	1 to 4	390	Dietary iron deficiency	3	Rate	2001	195.5671323	295.0978765	121.9047545
2	DALYs (Disability-Adjusted Life Years)	6	China	1	Male		5	1 to 4	388	Iodine deficiency	3	Rate	2002	0.291956035	0.610543447	0.115918717
2	DALYs (Disability-Adjusted Life Years)	6	China	2	Female		5	1 to 4	388	Iodine deficiency	3	Rate	2002	0.349489185	0.716996547	0.144181976
2	DALYs (Disability-Adjusted Life Years)	6	China	3	Both		5	1 to 4	388	Iodine deficiency	3	Rate	2002	0.318335325	0.661979534	0.131031721
2	DALYs (Disability-Adjusted Life Years)	6	China	1	Male		5	1 to 4	389	Vitamin A deficiency	3	Rate	2002	20.04418094	29.86789082	13.11600832
2	DALYs (Disability-Adjusted Life Years)	6	China	2	Female		5	1 to 4	389	Vitamin A deficiency	3	Rate	2002	14.90316803	23.10809964	9.166774755
2	DALYs (Disability-Adjusted Life Years)	6	China	3	Both		5	1 to 4	389	Vitamin A deficiency	3	Rate	2002	17.68699609	26.53920257	11.42255972
2	DALYs (Disability-Adjusted Life Years)	6	China	1	Male		5	1 to 4	390	Dietary iron deficiency	3	Rate	2002	183.4481295	277.1778242	113.8845593
2	DALYs (Disability-Adjusted Life Years)	6	China	2	Female		5	1 to 4	390	Dietary iron deficiency	3	Rate	2002	178.7221183	281.9102937	105.1765202
2	DALYs (Disability-Adjusted Life Years)	6	China	3	Both		5	1 to 4	390	Dietary iron deficiency	3	Rate	2002	181.2812254	275.0652659	112.8448708
2	DALYs (Disability-Adjusted Life Years)	6	China	1	Male		5	1 to 4	388	Iodine deficiency	3	Rate	2003	0.253785199	0.536991331	0.0990379
2	DALYs (Disability-Adjusted Life Years)	6	China	2	Female		5	1 to 4	388	Iodine deficiency	3	Rate	2003	0.298573855	0.636960503	0.117972161
2	DALYs (Disability-Adjusted Life Years)	6	China	3	Both		5	1 to 4	388	Iodine deficiency	3	Rate	2003	0.27428708	0.58576646	0.108301462
2	DALYs (Disability-Adjusted Life Years)	6	China	1	Male		5	1 to 4	389	Vitamin A deficiency	3	Rate	2003	18.66828979	28.35680164	11.88688568
2	DALYs (Disability-Adjusted Life Years)	6	China	2	Female		5	1 to 4	389	Vitamin A deficiency	3	Rate	2003	13.73298555	21.3269226	8.449258303
2	DALYs (Disability-Adjusted Life Years)	6	China	3	Both		5	1 to 4	389	Vitamin A deficiency	3	Rate	2003	16.4091682	24.61610326	10.59847907
2	DALYs (Disability-Adjusted Life Years)	6	China	1	Male		5	1 to 4	390	Dietary iron deficiency	3	Rate	2003	171.3959059	258.453608	105.7115754
2	DALYs (Disability-Adjusted Life Years)	6	China	2	Female		5	1 to 4	390	Dietary iron deficiency	3	Rate	2003	164.4988705	260.9804978	95.17523403
2	DALYs (Disability-Adjusted Life Years)	6	China	3	Both		5	1 to 4	390	Dietary iron deficiency	3	Rate	2003	168.2388074	255.3245909	103.4320596
2	DALYs (Disability-Adjusted Life Years)	6	China	1	Male		5	1 to 4	388	Iodine deficiency	3	Rate	2005	0.21102802	0.474897779	0.077521308
2	DALYs (Disability-Adjusted Life Years)	6	China	2	Female		5	1 to 4	388	Iodine deficiency	3	Rate	2005	0.24218245	0.532381843	0.086102175
2	DALYs (Disability-Adjusted Life Years)	6	China	3	Both		5	1 to 4	388	Iodine deficiency	3	Rate	2005	0.22523777	0.485970265	0.08401277
2	DALYs (Disability-Adjusted Life Years)	6	China	1	Male		5	1 to 4	389	Vitamin A deficiency	3	Rate	2005	16.3881959	25.50822261	10.02536363
2	DALYs (Disability-Adjusted Life Years)	6	China	2	Female		5	1 to 4	389	Vitamin A deficiency	3	Rate	2005	11.84440989	18.42852442	7.096778354
2	DALYs (Disability-Adjusted Life Years)	6	China	3	Both		5	1 to 4	389	Vitamin A deficiency	3	Rate	2005	14.31574374	21.74373395	8.990277727
2	DALYs (Disability-Adjusted Life Years)	6	China	1	Male		5	1 to 4	390	Dietary iron deficiency	3	Rate	2005	150.4460812	230.4679655	91.86351243
2	DALYs (Disability-Adjusted Life Years)	6	China	2	Female		5	1 to 4	390	Dietary iron deficiency	3	Rate	2005	141.4576353	227.7804017	77.34980358
2	DALYs (Disability-Adjusted Life Years)	6	China	3	Both		5	1 to 4	390	Dietary iron deficiency	3	Rate	2005	146.346389	223.5221378	87.53521524
2	DALYs (Disability-Adjusted Life Years)	6	China	1	Male		5	1 to 4	388	Iodine deficiency	3	Rate	2000	0.357571561	0.728818573	0.148079286
2	DALYs (Disability-Adjusted Life Years)	6	China	2	Female		5	1 to 4	388	Iodine deficiency	3	Rate	2000	0.432818932	0.874959971	0.178742664
2	DALYs (Disability-Adjusted Life Years)	6	China	3	Both		5	1 to 4	388	Iodine deficiency	3	Rate	2000	0.392199169	0.790388767	0.161870147
2	DALYs (Disability-Adjusted Life Years)	6	China	1	Male		5	1 to 4	389	Vitamin A deficiency	3	Rate	2000	23.39754322	34.98224157	15.16077166
2	DALYs (Disability-Adjusted Life Years)	6	China	2	Female		5	1 to 4	389	Vitamin A deficiency	3	Rate	2000	16.95226323	26.34581991	10.53855822
2	DALYs (Disability-Adjusted Life Years)	6	China	3	Both		5	1 to 4	389	Vitamin A deficiency	3	Rate	2000	20.43153089	30.52421137	13.33272028
2	DALYs (Disability-Adjusted Life Years)	6	China	1	Male		5	1 to 4	390	Dietary iron deficiency	3	Rate	2000	209.9012645	312.4780408	130.8590204
2	DALYs (Disability-Adjusted Life Years)	6	China	2	Female		5	1 to 4	390	Dietary iron deficiency	3	Rate	2000	211.6012107	333.8568773	122.4773879
2	DALYs (Disability-Adjusted Life Years)	6	China	3	Both		5	1 to 4	390	Dietary iron deficiency	3	Rate	2000	210.6835519	316.2927245	131.8333151
2	DALYs (Disability-Adjusted Life Years)	6	China	1	Male		5	1 to 4	388	Iodine deficiency	3	Rate	2006	0.210880587	0.466783149	0.077311329
2	DALYs (Disability-Adjusted Life Years)	6	China	2	Female		5	1 to 4	388	Iodine deficiency	3	Rate	2006	0.242101717	0.516614446	0.090005453
2	DALYs (Disability-Adjusted Life Years)	6	China	3	Both		5	1 to 4	388	Iodine deficiency	3	Rate	2006	0.225092541	0.480987692	0.083519734
2	DALYs (Disability-Adjusted Life Years)	6	China	1	Male		5	1 to 4	389	Vitamin A deficiency	3	Rate	2006	15.46141103	23.93990553	9.346109293
2	DALYs (Disability-Adjusted Life Years)	6	China	2	Female		5	1 to 4	389	Vitamin A deficiency	3	Rate	2006	11.1752675	17.65929366	6.668616971
2	DALYs (Disability-Adjusted Life Years)	6	China	3	Both		5	1 to 4	389	Vitamin A deficiency	3	Rate	2006	13.5103453	20.71581132	8.41399884
2	DALYs (Disability-Adjusted Life Years)	6	China	1	Male		5	1 to 4	390	Dietary iron deficiency	3	Rate	2006	141.2048127	218.5037522	84.65415969
2	DALYs (Disability-Adjusted Life Years)	6	China	2	Female		5	1 to 4	390	Dietary iron deficiency	3	Rate	2006	132.0737507	212.8749789	71.35172655
2	DALYs (Disability-Adjusted Life Years)	6	China	3	Both		5	1 to 4	390	Dietary iron deficiency	3	Rate	2006	137.0483252	212.0091019	81.23620709
2	DALYs (Disability-Adjusted Life Years)	6	China	1	Male		5	1 to 4	388	Iodine deficiency	3	Rate	2007	0.215680879	0.478407627	0.078908286
2	DALYs (Disability-Adjusted Life Years)	6	China	2	Female		5	1 to 4	388	Iodine deficiency	3	Rate	2007	0.244645428	0.532999831	0.088665197
2	DALYs (Disability-Adjusted Life Years)	6	China	3	Both		5	1 to 4	388	Iodine deficiency	3	Rate	2007	0.228842868	0.500913944	0.083482848
2	DALYs (Disability-Adjusted Life Years)	6	China	1	Male		5	1 to 4	389	Vitamin A deficiency	3	Rate	2007	14.62621438	22.85239949	8.734669867
2	DALYs (Disability-Adjusted Life Years)	6	China	2	Female		5	1 to 4	389	Vitamin A deficiency	3	Rate	2007	10.57468071	16.52031182	6.305207807
2	DALYs (Disability-Adjusted Life Years)	6	China	3	Both		5	1 to 4	389	Vitamin A deficiency	3	Rate	2007	12.7851279	19.45307609	7.899925511
2	DALYs (Disability-Adjusted Life Years)	6	China	1	Male		5	1 to 4	390	Dietary iron deficiency	3	Rate	2007	132.1805519	209.7080119	77.81915548
2	DALYs (Disability-Adjusted Life Years)	6	China	2	Female		5	1 to 4	390	Dietary iron deficiency	3	Rate	2007	123.0025286	202.7355973	64.86724664
2	DALYs (Disability-Adjusted Life Years)	6	China	3	Both		5	1 to 4	390	Dietary iron deficiency	3	Rate	2007	128.0099005	198.8541629	75.95641391
2	DALYs (Disability-Adjusted Life Years)	6	China	1	Male		5	1 to 4	388	Iodine deficiency	3	Rate	2009	0.228794361	0.496703925	0.081323052
2	DALYs (Disability-Adjusted Life Years)	6	China	2	Female		5	1 to 4	388	Iodine deficiency	3	Rate	2009	0.253426038	0.558694175	0.089331949
2	DALYs (Disability-Adjusted Life Years)	6	China	3	Both		5	1 to 4	388	Iodine deficiency	3	Rate	2009	0.239969819	0.523617885	0.086993666
2	DALYs (Disability-Adjusted Life Years)	6	China	1	Male		5	1 to 4	389	Vitamin A deficiency	3	Rate	2009	13.43041331	21.45960907	7.790401096
2	DALYs (Disability-Adjusted Life Years)	6	China	2	Female		5	1 to 4	389	Vitamin A deficiency	3	Rate	2009	9.618554891	15.11734755	5.640402348
2	DALYs (Disability-Adjusted Life Years)	6	China	3	Both		5	1 to 4	389	Vitamin A deficiency	3	Rate	2009	11.70096281	17.86256309	6.9967696
2	DALYs (Disability-Adjusted Life Years)	6	China	1	Male		5	1 to 4	390	Dietary iron deficiency	3	Rate	2009	117.2196525	194.4442582	66.05824337
2	DALYs (Disability-Adjusted Life Years)	6	China	2	Female		5	1 to 4	390	Dietary iron deficiency	3	Rate	2009	109.1945473	187.0967372	52.54460874
2	DALYs (Disability-Adjusted Life Years)	6	China	3	Both		5	1 to 4	390	Dietary iron deficiency	3	Rate	2009	113.5786405	181.8061377	65.65401951
2	DALYs (Disability-Adjusted Life Years)	6	China	1	Male		5	1 to 4	388	Iodine deficiency	3	Rate	2004	0.223702081	0.486506419	0.082118108
2	DALYs (Disability-Adjusted Life Years)	6	China	2	Female		5	1 to 4	388	Iodine deficiency	3	Rate	2004	0.257784552	0.553304526	0.096943129
2	DALYs (Disability-Adjusted Life Years)	6	China	3	Both		5	1 to 4	388	Iodine deficiency	3	Rate	2004	0.239276439	0.509927834	0.08853089
2	DALYs (Disability-Adjusted Life Years)	6	China	1	Male		5	1 to 4	389	Vitamin A deficiency	3	Rate	2004	17.43470681	27.02952784	11.01828049
2	DALYs (Disability-Adjusted Life Years)	6	China	2	Female		5	1 to 4	389	Vitamin A deficiency	3	Rate	2004	12.69004182	19.55726069	7.589517565
2	DALYs (Disability-Adjusted Life Years)	6	China	3	Both		5	1 to 4	389	Vitamin A deficiency	3	Rate	2004	15.26658023	23.35262596	9.794380878
2	DALYs (Disability-Adjusted Life Years)	6	China	1	Male		5	1 to 4	390	Dietary iron deficiency	3	Rate	2004	160.1619926	245.7231493	97.96623882
2	DALYs (Disability-Adjusted Life Years)	6	China	2	Female		5	1 to 4	390	Dietary iron deficiency	3	Rate	2004	151.9219757	242.5576668	85.81991945
2	DALYs (Disability-Adjusted Life Years)	6	China	3	Both		5	1 to 4	390	Dietary iron deficiency	3	Rate	2004	156.3966267	238.6354869	95.18577461
2	DALYs (Disability-Adjusted Life Years)	6	China	1	Male		5	1 to 4	388	Iodine deficiency	3	Rate	2010	0.232071619	0.51589049	0.081301139
2	DALYs (Disability-Adjusted Life Years)	6	China	2	Female		5	1 to 4	388	Iodine deficiency	3	Rate	2010	0.253078928	0.565039616	0.08608471
2	DALYs (Disability-Adjusted Life Years)	6	China	3	Both		5	1 to 4	388	Iodine deficiency	3	Rate	2010	0.241606721	0.534255483	0.085014067
2	DALYs (Disability-Adjusted Life Years)	6	China	1	Male		5	1 to 4	389	Vitamin A deficiency	3	Rate	2010	13.08278646	21.16384718	7.478269195
2	DALYs (Disability-Adjusted Life Years)	6	China	2	Female		5	1 to 4	389	Vitamin A deficiency	3	Rate	2010	9.340876994	14.62447113	5.309658987
2	DALYs (Disability-Adjusted Life Years)	6	China	3	Both		5	1 to 4	389	Vitamin A deficiency	3	Rate	2010	11.38435442	17.47336266	6.804563294
2	DALYs (Disability-Adjusted Life Years)	6	China	1	Male		5	1 to 4	390	Dietary iron deficiency	3	Rate	2010	112.4060496	188.3145185	61.14119583
2	DALYs (Disability-Adjusted Life Years)	6	China	2	Female		5	1 to 4	390	Dietary iron deficiency	3	Rate	2010	105.8647724	185.870297	48.0166925
2	DALYs (Disability-Adjusted Life Years)	6	China	3	Both		5	1 to 4	390	Dietary iron deficiency	3	Rate	2010	109.437	178.6617586	62.04008472
2	DALYs (Disability-Adjusted Life Years)	6	China	1	Male		5	1 to 4	388	Iodine deficiency	3	Rate	2011	0.237072152	0.522500707	0.087341219
2	DALYs (Disability-Adjusted Life Years)	6	China	2	Female		5	1 to 4	388	Iodine deficiency	3	Rate	2011	0.251017884	0.562417779	0.086653686
2	DALYs (Disability-Adjusted Life Years)	6	China	3	Both		5	1 to 4	388	Iodine deficiency	3	Rate	2011	0.243410604	0.54094038	0.086789446
2	DALYs (Disability-Adjusted Life Years)	6	China	1	Male		5	1 to 4	389	Vitamin A deficiency	3	Rate	2011	12.88566778	20.79310811	7.370244693
2	DALYs (Disability-Adjusted Life Years)	6	China	2	Female		5	1 to 4	389	Vitamin A deficiency	3	Rate	2011	9.162537	14.33154262	5.277878457
2	DALYs (Disability-Adjusted Life Years)	6	China	3	Both		5	1 to 4	389	Vitamin A deficiency	3	Rate	2011	11.19347364	17.25155197	6.690018739
2	DALYs (Disability-Adjusted Life Years)	6	China	1	Male		5	1 to 4	390	Dietary iron deficiency	3	Rate	2011	109.1670043	186.5432214	58.49782468
2	DALYs (Disability-Adjusted Life Years)	6	China	2	Female		5	1 to 4	390	Dietary iron deficiency	3	Rate	2011	104.3617468	186.0421944	46.5248302
2	DALYs (Disability-Adjusted Life Years)	6	China	3	Both		5	1 to 4	390	Dietary iron deficiency	3	Rate	2011	106.9829745	175.5514739	59.68142738
2	DALYs (Disability-Adjusted Life Years)	6	China	1	Male		5	1 to 4	388	Iodine deficiency	3	Rate	2008	0.221468065	0.507445373	0.079653068
2	DALYs (Disability-Adjusted Life Years)	6	China	2	Female		5	1 to 4	388	Iodine deficiency	3	Rate	2008	0.247999215	0.552061986	0.088734274
2	DALYs (Disability-Adjusted Life Years)	6	China	3	Both		5	1 to 4	388	Iodine deficiency	3	Rate	2008	0.23351033	0.532989838	0.084340892
2	DALYs (Disability-Adjusted Life Years)	6	China	1	Male		5	1 to 4	389	Vitamin A deficiency	3	Rate	2008	13.9394354	22.00890085	8.079748398
2	DALYs (Disability-Adjusted Life Years)	6	China	2	Female		5	1 to 4	389	Vitamin A deficiency	3	Rate	2008	10.02624627	15.56684291	5.827600046
2	DALYs (Disability-Adjusted Life Years)	6	China	3	Both		5	1 to 4	389	Vitamin A deficiency	3	Rate	2008	12.16327177	18.62378197	7.476792004
2	DALYs (Disability-Adjusted Life Years)	6	China	1	Male		5	1 to 4	390	Dietary iron deficiency	3	Rate	2008	123.9500363	201.0391345	71.01392961
2	DALYs (Disability-Adjusted Life Years)	6	China	2	Female		5	1 to 4	390	Dietary iron deficiency	3	Rate	2008	115.1419321	191.5661335	57.52813921
2	DALYs (Disability-Adjusted Life Years)	6	China	3	Both		5	1 to 4	390	Dietary iron deficiency	3	Rate	2008	119.9521119	188.7753918	70.26823467
2	DALYs (Disability-Adjusted Life Years)	6	China	1	Male		5	1 to 4	388	Iodine deficiency	3	Rate	2013	0.24770011	0.545211519	0.087707063
2	DALYs (Disability-Adjusted Life Years)	6	China	2	Female		5	1 to 4	388	Iodine deficiency	3	Rate	2013	0.245919734	0.560832768	0.085519409
2	DALYs (Disability-Adjusted Life Years)	6	China	3	Both		5	1 to 4	388	Iodine deficiency	3	Rate	2013	0.246887237	0.542302826	0.091690207
2	DALYs (Disability-Adjusted Life Years)	6	China	1	Male		5	1 to 4	389	Vitamin A deficiency	3	Rate	2013	12.74501192	20.19209999	7.329344753
2	DALYs (Disability-Adjusted Life Years)	6	China	2	Female		5	1 to 4	389	Vitamin A deficiency	3	Rate	2013	9.001204487	14.29154118	5.174201092
2	DALYs (Disability-Adjusted Life Years)	6	China	3	Both		5	1 to 4	389	Vitamin A deficiency	3	Rate	2013	11.03568685	17.02778823	6.75957078
2	DALYs (Disability-Adjusted Life Years)	6	China	1	Male		5	1 to 4	390	Dietary iron deficiency	3	Rate	2013	104.3249341	184.0523467	53.27501808
2	DALYs (Disability-Adjusted Life Years)	6	China	2	Female		5	1 to 4	390	Dietary iron deficiency	3	Rate	2013	102.4397284	189.0955276	42.73534969
2	DALYs (Disability-Adjusted Life Years)	6	China	3	Both		5	1 to 4	390	Dietary iron deficiency	3	Rate	2013	103.4641982	173.1152627	55.59255335
2	DALYs (Disability-Adjusted Life Years)	6	China	1	Male		5	1 to 4	388	Iodine deficiency	3	Rate	2014	0.250208309	0.555871903	0.090502623
2	DALYs (Disability-Adjusted Life Years)	6	China	2	Female		5	1 to 4	388	Iodine deficiency	3	Rate	2014	0.244143858	0.526257769	0.083743028
2	DALYs (Disability-Adjusted Life Years)	6	China	3	Both		5	1 to 4	388	Iodine deficiency	3	Rate	2014	0.247432321	0.532118354	0.091949341
2	DALYs (Disability-Adjusted Life Years)	6	China	1	Male		5	1 to 4	389	Vitamin A deficiency	3	Rate	2014	12.66523211	20.00392756	7.266588364
2	DALYs (Disability-Adjusted Life Years)	6	China	2	Female		5	1 to 4	389	Vitamin A deficiency	3	Rate	2014	8.943998864	14.16789746	5.071350128
2	DALYs (Disability-Adjusted Life Years)	6	China	3	Both		5	1 to 4	389	Vitamin A deficiency	3	Rate	2014	10.96184606	16.85849712	6.523305393
2	DALYs (Disability-Adjusted Life Years)	6	China	1	Male		5	1 to 4	390	Dietary iron deficiency	3	Rate	2014	102.3804233	179.73935	50.7683707
2	DALYs (Disability-Adjusted Life Years)	6	China	2	Female		5	1 to 4	390	Dietary iron deficiency	3	Rate	2014	101.9077823	193.8695101	41.11574833
2	DALYs (Disability-Adjusted Life Years)	6	China	3	Both		5	1 to 4	390	Dietary iron deficiency	3	Rate	2014	102.1640729	172.4188558	53.76801794
2	DALYs (Disability-Adjusted Life Years)	6	China	1	Male		5	1 to 4	388	Iodine deficiency	3	Rate	2012	0.24361538	0.552970746	0.084329091
2	DALYs (Disability-Adjusted Life Years)	6	China	2	Female		5	1 to 4	388	Iodine deficiency	3	Rate	2012	0.248849234	0.542338023	0.092083354
2	DALYs (Disability-Adjusted Life Years)	6	China	3	Both		5	1 to 4	388	Iodine deficiency	3	Rate	2012	0.245999141	0.531647649	0.088766022
2	DALYs (Disability-Adjusted Life Years)	6	China	1	Male		5	1 to 4	389	Vitamin A deficiency	3	Rate	2012	12.75934854	20.40622289	7.283010076
2	DALYs (Disability-Adjusted Life Years)	6	China	2	Female		5	1 to 4	389	Vitamin A deficiency	3	Rate	2012	9.066513003	14.26973015	5.113670268
2	DALYs (Disability-Adjusted Life Years)	6	China	3	Both		5	1 to 4	389	Vitamin A deficiency	3	Rate	2012	11.07744544	17.06983962	6.562275525
2	DALYs (Disability-Adjusted Life Years)	6	China	1	Male		5	1 to 4	390	Dietary iron deficiency	3	Rate	2012	106.5451802	184.1499035	56.30387033
2	DALYs (Disability-Adjusted Life Years)	6	China	2	Female		5	1 to 4	390	Dietary iron deficiency	3	Rate	2012	103.186932	188.1038083	44.05635159
2	DALYs (Disability-Adjusted Life Years)	6	China	3	Both		5	1 to 4	390	Dietary iron deficiency	3	Rate	2012	105.015665	173.1938606	57.22580881
2	DALYs (Disability-Adjusted Life Years)	6	China	1	Male		5	1 to 4	388	Iodine deficiency	3	Rate	2015	0.255201852	0.570253051	0.090049156
2	DALYs (Disability-Adjusted Life Years)	6	China	2	Female		5	1 to 4	388	Iodine deficiency	3	Rate	2015	0.242318223	0.526477828	0.084151106
2	DALYs (Disability-Adjusted Life Years)	6	China	3	Both		5	1 to 4	388	Iodine deficiency	3	Rate	2015	0.249290455	0.548249839	0.088953798
2	DALYs (Disability-Adjusted Life Years)	6	China	1	Male		5	1 to 4	389	Vitamin A deficiency	3	Rate	2015	12.50837219	19.87586107	7.116953594
2	DALYs (Disability-Adjusted Life Years)	6	China	2	Female		5	1 to 4	389	Vitamin A deficiency	3	Rate	2015	8.847050116	13.97622422	5.03491249
2	DALYs (Disability-Adjusted Life Years)	6	China	3	Both		5	1 to 4	389	Vitamin A deficiency	3	Rate	2015	10.82844732	16.52753361	6.471167717
2	DALYs (Disability-Adjusted Life Years)	6	China	1	Male		5	1 to 4	390	Dietary iron deficiency	3	Rate	2015	100.6450148	179.657005	47.78008737
2	DALYs (Disability-Adjusted Life Years)	6	China	2	Female		5	1 to 4	390	Dietary iron deficiency	3	Rate	2015	101.4744034	193.857632	40.05687675
2	DALYs (Disability-Adjusted Life Years)	6	China	3	Both		5	1 to 4	390	Dietary iron deficiency	3	Rate	2015	101.0255633	170.8802377	52.05271941
2	DALYs (Disability-Adjusted Life Years)	6	China	1	Male		5	1 to 4	388	Iodine deficiency	3	Rate	2017	0.256405004	0.567302225	0.08758397
2	DALYs (Disability-Adjusted Life Years)	6	China	2	Female		5	1 to 4	388	Iodine deficiency	3	Rate	2017	0.246794087	0.550058143	0.087204194
2	DALYs (Disability-Adjusted Life Years)	6	China	3	Both		5	1 to 4	388	Iodine deficiency	3	Rate	2017	0.251977403	0.54917884	0.091543751
2	DALYs (Disability-Adjusted Life Years)	6	China	1	Male		5	1 to 4	389	Vitamin A deficiency	3	Rate	2017	11.65368068	18.79311675	6.465644335
2	DALYs (Disability-Adjusted Life Years)	6	China	2	Female		5	1 to 4	389	Vitamin A deficiency	3	Rate	2017	8.18595368	12.99573651	4.471354339
2	DALYs (Disability-Adjusted Life Years)	6	China	3	Both		5	1 to 4	389	Vitamin A deficiency	3	Rate	2017	10.05615235	15.69991368	5.893564538
2	DALYs (Disability-Adjusted Life Years)	6	China	1	Male		5	1 to 4	390	Dietary iron deficiency	3	Rate	2017	97.23297494	179.882443	45.60354774
2	DALYs (Disability-Adjusted Life Years)	6	China	2	Female		5	1 to 4	390	Dietary iron deficiency	3	Rate	2017	101.4644079	198.6047569	36.68240856
2	DALYs (Disability-Adjusted Life Years)	6	China	3	Both		5	1 to 4	390	Dietary iron deficiency	3	Rate	2017	99.18233084	171.1485942	50.56043584
2	DALYs (Disability-Adjusted Life Years)	6	China	1	Male		5	1 to 4	388	Iodine deficiency	3	Rate	2018	0.257921061	0.558142219	0.088176524
2	DALYs (Disability-Adjusted Life Years)	6	China	2	Female		5	1 to 4	388	Iodine deficiency	3	Rate	2018	0.246833358	0.530615073	0.086834319
2	DALYs (Disability-Adjusted Life Years)	6	China	3	Both		5	1 to 4	388	Iodine deficiency	3	Rate	2018	0.252806105	0.541052801	0.090622625
2	DALYs (Disability-Adjusted Life Years)	6	China	1	Male		5	1 to 4	389	Vitamin A deficiency	3	Rate	2018	12.15709588	19.44097216	6.938323598
2	DALYs (Disability-Adjusted Life Years)	6	China	2	Female		5	1 to 4	389	Vitamin A deficiency	3	Rate	2018	8.22123646	13.12300765	4.573827186
2	DALYs (Disability-Adjusted Life Years)	6	China	3	Both		5	1 to 4	389	Vitamin A deficiency	3	Rate	2018	10.34141347	16.23123718	6.088743362
2	DALYs (Disability-Adjusted Life Years)	6	China	1	Male		5	1 to 4	390	Dietary iron deficiency	3	Rate	2018	95.11514506	175.8843793	43.92514559
2	DALYs (Disability-Adjusted Life Years)	6	China	2	Female		5	1 to 4	390	Dietary iron deficiency	3	Rate	2018	100.7314817	198.9833366	35.84621457
2	DALYs (Disability-Adjusted Life Years)	6	China	3	Both		5	1 to 4	390	Dietary iron deficiency	3	Rate	2018	97.70606171	170.3022947	49.41419006
2	DALYs (Disability-Adjusted Life Years)	6	China	1	Male		5	1 to 4	388	Iodine deficiency	3	Rate	2016	0.254607123	0.544755009	0.093138193
2	DALYs (Disability-Adjusted Life Years)	6	China	2	Female		5	1 to 4	388	Iodine deficiency	3	Rate	2016	0.245510177	0.54629416	0.089358767
2	DALYs (Disability-Adjusted Life Years)	6	China	3	Both		5	1 to 4	388	Iodine deficiency	3	Rate	2016	0.250424264	0.55407071	0.092812307
2	DALYs (Disability-Adjusted Life Years)	6	China	1	Male		5	1 to 4	389	Vitamin A deficiency	3	Rate	2016	12.08422415	19.56098475	6.83921036
2	DALYs (Disability-Adjusted Life Years)	6	China	2	Female		5	1 to 4	389	Vitamin A deficiency	3	Rate	2016	8.524909546	13.60257111	4.687890976
2	DALYs (Disability-Adjusted Life Years)	6	China	3	Both		5	1 to 4	389	Vitamin A deficiency	3	Rate	2016	10.44761856	16.02420967	6.242237177
2	DALYs (Disability-Adjusted Life Years)	6	China	1	Male		5	1 to 4	390	Dietary iron deficiency	3	Rate	2016	98.9649175	181.0086183	46.89657849
2	DALYs (Disability-Adjusted Life Years)	6	China	2	Female		5	1 to 4	390	Dietary iron deficiency	3	Rate	2016	101.4516846	197.2177637	38.01422006
2	DALYs (Disability-Adjusted Life Years)	6	China	3	Both		5	1 to 4	390	Dietary iron deficiency	3	Rate	2016	100.1083559	169.8301493	51.40599547
2	DALYs (Disability-Adjusted Life Years)	6	China	1	Male		5	1 to 4	388	Iodine deficiency	3	Rate	2019	0.259725838	0.569862986	0.092955479
2	DALYs (Disability-Adjusted Life Years)	6	China	2	Female		5	1 to 4	388	Iodine deficiency	3	Rate	2019	0.247202885	0.547899021	0.085518448
2	DALYs (Disability-Adjusted Life Years)	6	China	3	Both		5	1 to 4	388	Iodine deficiency	3	Rate	2019	0.253944246	0.556729566	0.092954342
2	DALYs (Disability-Adjusted Life Years)	6	China	1	Male		5	1 to 4	389	Vitamin A deficiency	3	Rate	2019	13.50448148	21.1790775	7.832796674
2	DALYs (Disability-Adjusted Life Years)	6	China	2	Female		5	1 to 4	389	Vitamin A deficiency	3	Rate	2019	8.652115658	13.74952897	4.908553566
2	DALYs (Disability-Adjusted Life Years)	6	China	3	Both		5	1 to 4	389	Vitamin A deficiency	3	Rate	2019	11.26424318	17.43615102	6.849546986
2	DALYs (Disability-Adjusted Life Years)	6	China	1	Male		5	1 to 4	390	Dietary iron deficiency	3	Rate	2019	92.51300733	174.6838063	42.62655897
2	DALYs (Disability-Adjusted Life Years)	6	China	2	Female		5	1 to 4	390	Dietary iron deficiency	3	Rate	2019	99.61074034	198.6841312	34.54420042
2	DALYs (Disability-Adjusted Life Years)	6	China	3	Both		5	1 to 4	390	Dietary iron deficiency	3	Rate	2019	95.78988584	166.6011162	47.49139438
5	Prevalence	6	China	1	Male	5	6	5 to 9	388	Iodine deficiency	3	Rate	2014	122.8570441	210.0723549	63.7105521	2009
5	Prevalence	6	China	2	Female		6	5 to 9	388	Iodine deficiency	3	Rate	1990	326.4031147	524.434783	181.8445391
5	Prevalence	6	China	3	Both		6	5 to 9	388	Iodine deficiency	3	Rate	1991	277.6600068	440.022933	154.512003
5	Prevalence	6	China	1	Male		6	5 to 9	389	Vitamin A deficiency	3	Rate	1990	16696.58811	27970.43121	8824.085681
5	Prevalence	6	China	2	Female		6	5 to 9	389	Vitamin A deficiency	3	Rate	1990	8629.123728	13831.6344	5121.352473
5	Prevalence	6	China	3	Both		6	5 to 9	389	Vitamin A deficiency	3	Rate	1991	12274.23656	18105.51627	7955.931035
5	Prevalence	6	China	1	Male		6	5 to 9	390	Dietary iron deficiency	3	Rate	1990	8400.488396	10742.6399	6209.473701
5	Prevalence	6	China	2	Female		6	5 to 9	390	Dietary iron deficiency	3	Rate	1990	9307.201211	12349.62381	6478.946668
5	Prevalence	6	China	3	Both		6	5 to 9	390	Dietary iron deficiency	3	Rate	1991	8604.94637	10293.92593	6959.280325
5	Prevalence	6	China	1	Male		5	1 to 4	388	Iodine deficiency	3	Rate	1993	40.89121567	64.53956989	23.1789328
5	Prevalence	6	China	2	Female		6	5 to 9	388	Iodine deficiency	3	Rate	1991	304.0590563	485.7504108	169.3879024
5	Prevalence	6	China	3	Both		6	5 to 9	388	Iodine deficiency	3	Rate	1993	241.1517119	380.1954779	135.4397672
5	Prevalence	6	China	1	Male		6	5 to 9	389	Vitamin A deficiency	3	Rate	1991	15857.75083	26342.09262	8612.768906
5	Prevalence	6	China	2	Female		6	5 to 9	389	Vitamin A deficiency	3	Rate	1991	8367.176391	13318.06658	5013.473324
5	Prevalence	6	China	3	Both		6	5 to 9	389	Vitamin A deficiency	3	Rate	1993	11464.28159	16586.36748	7802.320179
5	Prevalence	6	China	1	Male		6	5 to 9	388	Iodine deficiency	3	Rate	2015	124.1350211	212.1732126	64.32003646
5	Prevalence	6	China	2	Female		6	5 to 9	388	Iodine deficiency	3	Rate	1992	283.1387389	450.9497464	157.9983151
5	Prevalence	6	China	3	Both		6	5 to 9	388	Iodine deficiency	3	Rate	1990	298.169468	470.7237458	164.1809012
5	Prevalence	6	China	1	Male		6	5 to 9	389	Vitamin A deficiency	3	Rate	1992	15363.08859	24973.18515	8675.388905
5	Prevalence	6	China	2	Female		6	5 to 9	389	Vitamin A deficiency	3	Rate	1992	8242.938773	12904.46233	5062.666301
5	Prevalence	6	China	3	Both		6	5 to 9	389	Vitamin A deficiency	3	Rate	1990	12824.53705	19097.20904	8121.506852
5	Prevalence	6	China	1	Male		6	5 to 9	390	Dietary iron deficiency	3	Rate	1991	8204.254564	10354.20325	6175.593865
5	Prevalence	6	China	2	Female		6	5 to 9	390	Dietary iron deficiency	3	Rate	1991	9041.815566	11870.34284	6351.601939
5	Prevalence	6	China	3	Both		6	5 to 9	390	Dietary iron deficiency	3	Rate	1990	8835.67325	10627.20794	7084.075651
5	Prevalence	6	China	1	Male		6	5 to 9	388	Iodine deficiency	3	Rate	2016	124.593153	213.7217366	64.85589385
5	Prevalence	6	China	2	Female		6	5 to 9	388	Iodine deficiency	3	Rate	1993	264.2790597	423.244304	147.0846693
5	Prevalence	6	China	3	Both		6	5 to 9	388	Iodine deficiency	3	Rate	1992	258.4533291	406.7555541	143.8923031
5	Prevalence	6	China	1	Male		6	5 to 9	389	Vitamin A deficiency	3	Rate	1993	14628.68005	23315.78805	8468.520349
5	Prevalence	6	China	2	Female		6	5 to 9	389	Vitamin A deficiency	3	Rate	1993	7974.443876	12283.79889	5010.699857
5	Prevalence	6	China	3	Both		6	5 to 9	389	Vitamin A deficiency	3	Rate	1992	11967.91236	17640.28723	7953.024551
5	Prevalence	6	China	1	Male		6	5 to 9	390	Dietary iron deficiency	3	Rate	1992	7988.547181	9995.512893	6118.286127
5	Prevalence	6	China	2	Female		6	5 to 9	390	Dietary iron deficiency	3	Rate	1992	8751.046946	11375.61372	6221.880846
5	Prevalence	6	China	3	Both		6	5 to 9	390	Dietary iron deficiency	3	Rate	1992	8352.137997	9919.39199	6787.513854
5	Prevalence	6	China	1	Male		6	5 to 9	390	Dietary iron deficiency	3	Rate	1993	7755.474333	9635.852244	5932.560194
5	Prevalence	6	China	2	Female		6	5 to 9	390	Dietary iron deficiency	3	Rate	1993	8437.438347	10931.64716	5988.284649
5	Prevalence	6	China	3	Both		6	5 to 9	390	Dietary iron deficiency	3	Rate	1993	8079.779906	9561.580143	6594.667963
5	Prevalence	6	China	1	Male		6	5 to 9	388	Iodine deficiency	3	Rate	2017	124.922282	214.2956241	64.73509778
5	Prevalence	6	China	2	Female	5	6	5 to 9	388	Iodine deficiency	3	Rate	1994	248.1658729	399.8959837	137.6204878	1989
5	Prevalence	6	China	3	Both		6	5 to 9	388	Iodine deficiency	3	Rate	1994	226.3822374	357.6570073	127.4017883
5	Prevalence	6	China	1	Male	5	6	5 to 9	389	Vitamin A deficiency	3	Rate	1994	14231.38058	22053.71534	8665.817579	1989
5	Prevalence	6	China	2	Female	5	6	5 to 9	389	Vitamin A deficiency	3	Rate	1994	7850.05393	11666.41167	5080.249925	1989
5	Prevalence	6	China	3	Both		6	5 to 9	389	Vitamin A deficiency	3	Rate	1994	11203.42417	15696.00721	7835.521101
5	Prevalence	6	China	1	Male	5	6	5 to 9	390	Dietary iron deficiency	3	Rate	1994	7507.211647	9302.282354	5877.633568	1989
5	Prevalence	6	China	2	Female	5	6	5 to 9	390	Dietary iron deficiency	3	Rate	1994	8103.636829	10461.72872	5768.235268	1989
5	Prevalence	6	China	3	Both		6	5 to 9	390	Dietary iron deficiency	3	Rate	1994	7790.216977	9201.85393	6387.772782
5	Prevalence	6	China	1	Male		6	5 to 9	388	Iodine deficiency	3	Rate	2018	125.8343613	214.307723	65.20237876
5	Prevalence	6	China	2	Female		6	5 to 9	388	Iodine deficiency	3	Rate	1995	235.5383806	381.5136789	130.1287775
5	Prevalence	6	China	3	Both		6	5 to 9	388	Iodine deficiency	3	Rate	1997	197.3862632	314.8111556	111.5754403
5	Prevalence	6	China	1	Male		6	5 to 9	389	Vitamin A deficiency	3	Rate	1995	13649.49365	20688.2139	8689.458336
5	Prevalence	6	China	2	Female		6	5 to 9	389	Vitamin A deficiency	3	Rate	1995	7638.264761	11157.45721	5092.175078
5	Prevalence	6	China	3	Both		6	5 to 9	389	Vitamin A deficiency	3	Rate	1997	9864.774048	12783.47793	7666.498866
5	Prevalence	6	China	1	Male	5	6	5 to 9	388	Iodine deficiency	3	Rate	2019	127.3435536	216.5479462	64.77833948	2014
5	Prevalence	6	China	2	Female		6	5 to 9	388	Iodine deficiency	3	Rate	1996	225.5546254	363.2475494	125.2818065
5	Prevalence	6	China	3	Both		6	5 to 9	388	Iodine deficiency	3	Rate	2001	161.6558907	263.2250944	89.32383907
5	Prevalence	6	China	1	Male		6	5 to 9	389	Vitamin A deficiency	3	Rate	1996	12807.86594	19059.81575	8598.481993
5	Prevalence	6	China	2	Female		6	5 to 9	389	Vitamin A deficiency	3	Rate	1996	7307.274661	10329.32152	5116.765915
5	Prevalence	6	China	3	Both		6	5 to 9	389	Vitamin A deficiency	3	Rate	2001	9904.155665	11040.45539	8940.723053
5	Prevalence	6	China	1	Male		6	5 to 9	390	Dietary iron deficiency	3	Rate	1995	7245.809311	8941.059237	5713.897973
5	Prevalence	6	China	2	Female		6	5 to 9	390	Dietary iron deficiency	3	Rate	1995	7752.294498	10056.01517	5494.753838
5	Prevalence	6	China	3	Both		6	5 to 9	390	Dietary iron deficiency	3	Rate	1997	6742.221229	7873.557288	5683.995484
5	Prevalence	6	China	1	Male		7	10 to 14	388	Iodine deficiency	3	Rate	1990	659.2099898	1007.621691	392.9834572
5	Prevalence	6	China	2	Female		6	5 to 9	388	Iodine deficiency	3	Rate	1997	216.5200741	351.1873775	119.8274568
5	Prevalence	6	China	3	Both		6	5 to 9	388	Iodine deficiency	3	Rate	1995	214.8099689	340.1607227	121.7761707
5	Prevalence	6	China	1	Male		6	5 to 9	389	Vitamin A deficiency	3	Rate	1997	12156.82559	17271.96792	8668.236761
5	Prevalence	6	China	2	Female		6	5 to 9	389	Vitamin A deficiency	3	Rate	1997	7286.766258	9955.451871	5260.394219
5	Prevalence	6	China	3	Both		6	5 to 9	389	Vitamin A deficiency	3	Rate	1995	10803.07059	14680.0744	7781.194285
5	Prevalence	6	China	1	Male		6	5 to 9	390	Dietary iron deficiency	3	Rate	1996	6944.399073	8493.981532	5617.77497
5	Prevalence	6	China	2	Female		6	5 to 9	390	Dietary iron deficiency	3	Rate	1996	7356.487073	9432.150765	5243.594027
5	Prevalence	6	China	3	Both		6	5 to 9	390	Dietary iron deficiency	3	Rate	1995	7485.638993	8834.658243	6139.156737
5	Prevalence	6	China	1	Male		7	10 to 14	388	Iodine deficiency	3	Rate	1991	619.3910126	941.4788906	371.9055741
5	Prevalence	6	China	2	Female		6	5 to 9	388	Iodine deficiency	3	Rate	1998	207.9455821	336.786415	115.0518647
5	Prevalence	6	China	3	Both		6	5 to 9	388	Iodine deficiency	3	Rate	1996	205.6564285	326.6242771	116.3759156
5	Prevalence	6	China	1	Male		6	5 to 9	389	Vitamin A deficiency	3	Rate	1998	11797.23011	15860.91348	8869.025702
5	Prevalence	6	China	2	Female		6	5 to 9	389	Vitamin A deficiency	3	Rate	1998	7700.977391	10139.83686	5811.354293
5	Prevalence	6	China	3	Both		6	5 to 9	389	Vitamin A deficiency	3	Rate	1996	10210.18992	13574.85915	7598.485946
5	Prevalence	6	China	1	Male		6	5 to 9	390	Dietary iron deficiency	3	Rate	1997	6593.486414	7964.713964	5401.961429
5	Prevalence	6	China	2	Female		6	5 to 9	390	Dietary iron deficiency	3	Rate	1997	6909.512192	8795.820228	5066.322559
5	Prevalence	6	China	3	Both		6	5 to 9	390	Dietary iron deficiency	3	Rate	1996	7139.009263	8380.112494	5952.361753
5	Prevalence	6	China	1	Male		7	10 to 14	388	Iodine deficiency	3	Rate	1992	582.2146907	878.4876415	352.7779879
5	Prevalence	6	China	2	Female	5	6	5 to 9	388	Iodine deficiency	3	Rate	1999	199.3198368	321.4914059	110.1830818	1994
5	Prevalence	6	China	3	Both		6	5 to 9	388	Iodine deficiency	3	Rate	1998	189.5660175	303.5569934	106.4535846
5	Prevalence	6	China	1	Male	5	6	5 to 9	389	Vitamin A deficiency	3	Rate	1999	11751.2351	14859.14484	9329.338529	1994
5	Prevalence	6	China	2	Female	5	6	5 to 9	389	Vitamin A deficiency	3	Rate	1999	8933.616846	11286.74625	7077.830801	1994
5	Prevalence	6	China	3	Both		6	5 to 9	389	Vitamin A deficiency	3	Rate	1998	9877.434628	12229.41282	7965.969611
5	Prevalence	6	China	1	Male		6	5 to 9	390	Dietary iron deficiency	3	Rate	1998	6220.741524	7440.172328	5104.327976
5	Prevalence	6	China	2	Female		6	5 to 9	390	Dietary iron deficiency	3	Rate	1998	6443.383407	8217.884552	4793.628137
5	Prevalence	6	China	3	Both		6	5 to 9	390	Dietary iron deficiency	3	Rate	1998	6325.087352	7334.329355	5361.260322
5	Prevalence	6	China	1	Male		7	10 to 14	388	Iodine deficiency	3	Rate	1993	548.9970186	823.5621217	334.9298862
5	Prevalence	6	China	2	Female		6	5 to 9	388	Iodine deficiency	3	Rate	2000	190.1216597	306.6458113	104.961611
5	Prevalence	6	China	3	Both		6	5 to 9	388	Iodine deficiency	3	Rate	2000	173.4733107	280.1824017	96.9831643
5	Prevalence	6	China	1	Male		6	5 to 9	389	Vitamin A deficiency	3	Rate	2000	11334.94523	13494.65051	9476.752135
5	Prevalence	6	China	2	Female		6	5 to 9	389	Vitamin A deficiency	3	Rate	2000	8771.544635	10693.29674	7280.385576
5	Prevalence	6	China	3	Both		6	5 to 9	389	Vitamin A deficiency	3	Rate	2000	10144.53486	11644.61123	8861.123445
5	Prevalence	6	China	1	Male	5	6	5 to 9	390	Dietary iron deficiency	3	Rate	1999	5853.769423	6936.777733	4848.527006	1994
5	Prevalence	6	China	2	Female	5	6	5 to 9	390	Dietary iron deficiency	3	Rate	1999	5989.369202	7638.140539	4508.466237	1994
5	Prevalence	6	China	3	Both		6	5 to 9	390	Dietary iron deficiency	3	Rate	2000	5546.56666	6436.613109	4714.049356
5	Prevalence	6	China	1	Male		6	5 to 9	390	Dietary iron deficiency	3	Rate	2000	5519.659598	6509.153985	4573.148496
5	Prevalence	6	China	2	Female		6	5 to 9	390	Dietary iron deficiency	3	Rate	2000	5577.600608	7161.800153	4190.424086
5	Prevalence	6	China	3	Both		6	5 to 9	390	Dietary iron deficiency	3	Rate	2001	5205.072556	6018.553816	4449.030136
5	Prevalence	6	China	1	Male	5	6	5 to 9	388	Iodine deficiency	3	Rate	1994	206.7125039	325.1110705	117.4290573	1989
5	Prevalence	6	China	2	Female		6	5 to 9	388	Iodine deficiency	3	Rate	2001	176.8665036	286.4193435	97.40911158
5	Prevalence	6	China	3	Both		6	5 to 9	388	Iodine deficiency	3	Rate	1999	181.7482438	292.7906413	101.9020714
5	Prevalence	6	China	1	Male		6	5 to 9	389	Vitamin A deficiency	3	Rate	2001	11010.60025	12547.25957	9600.091266
5	Prevalence	6	China	2	Female		6	5 to 9	389	Vitamin A deficiency	3	Rate	2001	8619.240816	10139.41614	7345.976325
5	Prevalence	6	China	3	Both		6	5 to 9	389	Vitamin A deficiency	3	Rate	1999	10436.78408	12451.38357	8855.458784
5	Prevalence	6	China	1	Male		6	5 to 9	390	Dietary iron deficiency	3	Rate	2001	5209.571626	6120.633887	4335.046055
5	Prevalence	6	China	2	Female		6	5 to 9	390	Dietary iron deficiency	3	Rate	2001	5199.847782	6651.254631	3984.953361
5	Prevalence	6	China	3	Both		6	5 to 9	390	Dietary iron deficiency	3	Rate	1999	5917.028265	6835.578688	5038.048652
5	Prevalence	6	China	1	Male		7	10 to 14	388	Iodine deficiency	3	Rate	1995	499.239834	740.9523762	311.8292042
5	Prevalence	6	China	2	Female		6	5 to 9	388	Iodine deficiency	3	Rate	2002	159.0825665	260.7080246	86.01829532
5	Prevalence	6	China	3	Both		6	5 to 9	388	Iodine deficiency	3	Rate	2002	145.8769412	240.4614592	78.43485445
5	Prevalence	6	China	1	Male		6	5 to 9	389	Vitamin A deficiency	3	Rate	2002	10860.94401	12167.35951	9646.343849
5	Prevalence	6	China	2	Female		6	5 to 9	389	Vitamin A deficiency	3	Rate	2002	8491.348035	9872.800859	7219.497425
5	Prevalence	6	China	3	Both		6	5 to 9	389	Vitamin A deficiency	3	Rate	2002	9767.720533	10716.64123	8883.494764
5	Prevalence	6	China	1	Male		6	5 to 9	390	Dietary iron deficiency	3	Rate	2002	4903.268599	5731.259659	4063.72407
5	Prevalence	6	China	2	Female		6	5 to 9	390	Dietary iron deficiency	3	Rate	2002	4833.281644	6156.939202	3686.837109
5	Prevalence	6	China	3	Both		6	5 to 9	390	Dietary iron deficiency	3	Rate	2002	4870.979811	5613.497498	4163.576712
5	Prevalence	6	China	1	Male		7	10 to 14	388	Iodine deficiency	3	Rate	1996	481.8114754	716.4610674	303.0291778
5	Prevalence	6	China	2	Female		6	5 to 9	388	Iodine deficiency	3	Rate	2003	140.8395471	232.6043969	74.99352989
5	Prevalence	6	China	3	Both		6	5 to 9	388	Iodine deficiency	3	Rate	2005	111.3487374	189.4994043	56.96447894
5	Prevalence	6	China	1	Male		6	5 to 9	389	Vitamin A deficiency	3	Rate	2003	10628.24139	12314.78525	9080.023929
5	Prevalence	6	China	2	Female		6	5 to 9	389	Vitamin A deficiency	3	Rate	2003	8257.946068	9723.38388	6966.153423
5	Prevalence	6	China	3	Both		6	5 to 9	389	Vitamin A deficiency	3	Rate	2005	8660.037011	10295.14837	7120.114858
5	Prevalence	6	China	1	Male		7	10 to 14	388	Iodine deficiency	3	Rate	1997	465.5515838	695.3530274	294.0118724
5	Prevalence	6	China	2	Female	5	6	5 to 9	388	Iodine deficiency	3	Rate	2004	126.3220025	212.3264423	64.41208705	1999
5	Prevalence	6	China	3	Both		6	5 to 9	388	Iodine deficiency	3	Rate	2003	129.7450308	217.4656584	68.83513527
5	Prevalence	6	China	1	Male	5	6	5 to 9	389	Vitamin A deficiency	3	Rate	2004	10188.99369	12397.81638	8214.454965	1999
5	Prevalence	6	China	2	Female	5	6	5 to 9	389	Vitamin A deficiency	3	Rate	2004	7905.864862	9669.38919	6536.153555	1999
5	Prevalence	6	China	3	Both		6	5 to 9	389	Vitamin A deficiency	3	Rate	2003	9537.214883	10600.3629	8536.272402
5	Prevalence	6	China	1	Male		6	5 to 9	390	Dietary iron deficiency	3	Rate	2003	4609.509941	5442.923068	3776.740012
5	Prevalence	6	China	2	Female		6	5 to 9	390	Dietary iron deficiency	3	Rate	2003	4484.671517	5795.650014	3372.914556
5	Prevalence	6	China	3	Both		6	5 to 9	390	Dietary iron deficiency	3	Rate	2003	4552.047891	5281.561693	3838.312094
5	Prevalence	6	China	1	Male	5	6	5 to 9	390	Dietary iron deficiency	3	Rate	2004	4336.611637	5174.536755	3482.452924	1999
5	Prevalence	6	China	2	Female	5	6	5 to 9	390	Dietary iron deficiency	3	Rate	2004	4160.400038	5478.070899	3045.324522	1999
5	Prevalence	6	China	3	Both		6	5 to 9	390	Dietary iron deficiency	3	Rate	2005	3989.093426	4783.380203	3224.496426
5	Prevalence	6	China	1	Male		7	10 to 14	388	Iodine deficiency	3	Rate	1998	450.0580905	676.1265194	284.1863357
5	Prevalence	6	China	2	Female		6	5 to 9	388	Iodine deficiency	3	Rate	2005	119.7950452	201.3607424	59.24403002
5	Prevalence	6	China	3	Both		6	5 to 9	388	Iodine deficiency	3	Rate	2004	116.9737232	198.8745447	61.53878006
5	Prevalence	6	China	1	Male		6	5 to 9	389	Vitamin A deficiency	3	Rate	2005	9645.533935	12487.62156	7297.488803
5	Prevalence	6	China	2	Female		6	5 to 9	389	Vitamin A deficiency	3	Rate	2005	7497.903347	9541.595195	5917.01378
5	Prevalence	6	China	3	Both		6	5 to 9	389	Vitamin A deficiency	3	Rate	2004	9139.980214	10490.08115	7872.022
5	Prevalence	6	China	1	Male		6	5 to 9	390	Dietary iron deficiency	3	Rate	2005	4092.811407	4975.170633	3205.953927
5	Prevalence	6	China	2	Female		6	5 to 9	390	Dietary iron deficiency	3	Rate	2005	3866.785426	5148.440381	2707.26897
5	Prevalence	6	China	3	Both		6	5 to 9	390	Dietary iron deficiency	3	Rate	2004	4255.648907	4990.418294	3514.827756
5	Prevalence	6	China	2	Female	5	6	5 to 9	388	Iodine deficiency	3	Rate	2009	124.1111464	215.3841568	61.24567323	2004
5	Prevalence	6	China	2	Female		6	5 to 9	388	Iodine deficiency	3	Rate	2006	119.6826788	203.9601818	59.09927767
5	Prevalence	6	China	3	Both		6	5 to 9	388	Iodine deficiency	3	Rate	2007	113.1733336	192.2638932	57.54815028
5	Prevalence	6	China	1	Male		6	5 to 9	389	Vitamin A deficiency	3	Rate	2006	9026.186646	12274.50754	6344.615118
5	Prevalence	6	China	2	Female		6	5 to 9	389	Vitamin A deficiency	3	Rate	2006	7084.99159	9269.352783	5356.464351
5	Prevalence	6	China	3	Both		6	5 to 9	389	Vitamin A deficiency	3	Rate	2007	7620.693722	9771.575197	5785.331449
5	Prevalence	6	China	1	Male		6	5 to 9	390	Dietary iron deficiency	3	Rate	2006	3861.612231	4742.55425	2974.058987
5	Prevalence	6	China	2	Female		6	5 to 9	390	Dietary iron deficiency	3	Rate	2006	3584.606434	4827.950474	2441.280655
5	Prevalence	6	China	3	Both		6	5 to 9	390	Dietary iron deficiency	3	Rate	2007	3481.740348	4298.541006	2750.228291
5	Prevalence	6	China	1	Male		7	10 to 14	388	Iodine deficiency	3	Rate	2000	419.9314395	632.2065428	268.3121064
5	Prevalence	6	China	2	Female		6	5 to 9	388	Iodine deficiency	3	Rate	2007	120.9581785	207.4741048	59.69316736
5	Prevalence	6	China	3	Both		6	5 to 9	388	Iodine deficiency	3	Rate	2006	111.5474786	188.9745116	57.34036903
5	Prevalence	6	China	1	Male		6	5 to 9	389	Vitamin A deficiency	3	Rate	2007	8413.026996	11993.69238	5449.498816
5	Prevalence	6	China	2	Female		6	5 to 9	389	Vitamin A deficiency	3	Rate	2007	6683.829676	9029.598039	4751.472885
5	Prevalence	6	China	3	Both		6	5 to 9	389	Vitamin A deficiency	3	Rate	2006	8136.141866	10072.55439	6445.264294
5	Prevalence	6	China	1	Male		6	5 to 9	390	Dietary iron deficiency	3	Rate	2007	3631.871036	4586.775577	2712.498028
5	Prevalence	6	China	2	Female		6	5 to 9	390	Dietary iron deficiency	3	Rate	2007	3304.224081	4517.538697	2176.77161
5	Prevalence	6	China	3	Both		6	5 to 9	390	Dietary iron deficiency	3	Rate	2006	3734.604096	4536.454682	2996.760988
5	Prevalence	6	China	1	Male		7	10 to 14	388	Iodine deficiency	3	Rate	2001	400.8436584	608.7930451	257.8254174
5	Prevalence	6	China	2	Female		6	5 to 9	388	Iodine deficiency	3	Rate	2008	122.7228502	211.7192889	60.55673007
5	Prevalence	6	China	3	Both		6	5 to 9	388	Iodine deficiency	3	Rate	2008	115.4133854	195.2446594	57.97759276
5	Prevalence	6	China	1	Male		6	5 to 9	389	Vitamin A deficiency	3	Rate	2008	7947.892339	11692.92671	4895.938818
5	Prevalence	6	China	2	Female		6	5 to 9	389	Vitamin A deficiency	3	Rate	2008	6388.069124	8915.906252	4311.993944
5	Prevalence	6	China	3	Both		6	5 to 9	389	Vitamin A deficiency	3	Rate	2008	7233.609304	9564.840677	5322.965215
5	Prevalence	6	China	1	Male		6	5 to 9	390	Dietary iron deficiency	3	Rate	2008	3420.506699	4434.503427	2462.343262
5	Prevalence	6	China	2	Female		6	5 to 9	390	Dietary iron deficiency	3	Rate	2008	3046.905526	4334.407322	1913.735104
5	Prevalence	6	China	3	Both		6	5 to 9	390	Dietary iron deficiency	3	Rate	2008	3249.425145	4105.198843	2513.250513
5	Prevalence	6	China	1	Male		28	<1 year	388	Iodine deficiency	3	Rate	1993	1.694999182	2.659154075	0.960742309
5	Prevalence	6	China	1	Male	5	6	5 to 9	389	Vitamin A deficiency	3	Rate	2009	7435.078347	11518.68507	4291.924433	2004
5	Prevalence	6	China	3	Both		6	5 to 9	388	Iodine deficiency	3	Rate	2009	117.4876871	199.8475836	58.98000848
5	Prevalence	6	China	2	Female	5	6	5 to 9	389	Vitamin A deficiency	3	Rate	2009	6058.667319	8655.796764	3945.163088	2004
5	Prevalence	6	China	1	Male	5	6	5 to 9	390	Dietary iron deficiency	3	Rate	2009	3244.382213	4330.823433	2258.874727	2004
5	Prevalence	6	China	3	Both		6	5 to 9	389	Vitamin A deficiency	3	Rate	2009	6805.248295	9242.393539	4820.0861
5	Prevalence	6	China	2	Female	5	6	5 to 9	390	Dietary iron deficiency	3	Rate	2009	2833.760504	4229.047478	1695.775169	2004
5	Prevalence	6	China	2	Female	5	6	5 to 9	388	Iodine deficiency	3	Rate	2014	119.4008806	211.6930334	57.75235775	2009
5	Prevalence	6	China	3	Both		6	5 to 9	390	Dietary iron deficiency	3	Rate	2009	3056.486383	3927.837895	2306.458576
5	Prevalence	6	China	1	Male		7	10 to 14	388	Iodine deficiency	3	Rate	2002	377.1329162	574.0177087	246.8788262
5	Prevalence	6	China	2	Female		6	5 to 9	388	Iodine deficiency	3	Rate	2010	124.2885522	217.2018016	60.47992436
5	Prevalence	6	China	3	Both		6	5 to 9	388	Iodine deficiency	3	Rate	2010	118.6477028	205.7858047	59.83744105
5	Prevalence	6	China	1	Male		6	5 to 9	389	Vitamin A deficiency	3	Rate	2010	6837.879731	10861.15883	3740.195424
5	Prevalence	6	China	2	Female		6	5 to 9	389	Vitamin A deficiency	3	Rate	2010	5673.630516	8486.257282	3541.210759
5	Prevalence	6	China	3	Both		6	5 to 9	389	Vitamin A deficiency	3	Rate	2010	6305.674285	8793.597727	4305.083248
5	Prevalence	6	China	1	Male		6	5 to 9	390	Dietary iron deficiency	3	Rate	2010	3120.129541	4345.638735	2084.190215
5	Prevalence	6	China	2	Female		6	5 to 9	390	Dietary iron deficiency	3	Rate	2010	2685.518464	4108.154962	1537.948132
5	Prevalence	6	China	3	Both		6	5 to 9	390	Dietary iron deficiency	3	Rate	2010	2921.45869	3859.672677	2145.934858
5	Prevalence	6	China	1	Male	5	6	5 to 9	389	Vitamin A deficiency	3	Rate	2014	5346.435995	9652.34317	2505.026188	2009
5	Prevalence	6	China	2	Female		6	5 to 9	388	Iodine deficiency	3	Rate	2011	123.3027264	216.0482683	59.98264016
5	Prevalence	6	China	3	Both		6	5 to 9	388	Iodine deficiency	3	Rate	2011	119.2191798	208.2851613	59.95609048
5	Prevalence	6	China	1	Male		6	5 to 9	389	Vitamin A deficiency	3	Rate	2011	6380.111268	10297.16185	3289.962464
5	Prevalence	6	China	2	Female		6	5 to 9	389	Vitamin A deficiency	3	Rate	2011	5387.684565	8413.914919	3263.780452
5	Prevalence	6	China	3	Both		6	5 to 9	389	Vitamin A deficiency	3	Rate	2011	5927.093657	8490.915976	3973.079202
5	Prevalence	6	China	1	Male		6	5 to 9	390	Dietary iron deficiency	3	Rate	2011	3037.577422	4284.029489	1984.134456
5	Prevalence	6	China	2	Female		6	5 to 9	390	Dietary iron deficiency	3	Rate	2011	2587.198375	4065.54271	1457.669067
5	Prevalence	6	China	3	Both		6	5 to 9	390	Dietary iron deficiency	3	Rate	2011	2831.990814	3799.483184	2052.080439
5	Prevalence	6	China	1	Male		7	10 to 14	388	Iodine deficiency	3	Rate	2003	353.7491985	537.2011731	229.9863907
5	Prevalence	6	China	2	Female		6	5 to 9	388	Iodine deficiency	3	Rate	2012	121.9455233	214.0847939	59.23851457
5	Prevalence	6	China	3	Both		6	5 to 9	388	Iodine deficiency	3	Rate	2012	119.9230656	210.1804838	60.15028014
5	Prevalence	6	China	1	Male		6	5 to 9	389	Vitamin A deficiency	3	Rate	2012	6029.878428	10133.35342	3032.460924
5	Prevalence	6	China	2	Female		6	5 to 9	389	Vitamin A deficiency	3	Rate	2012	5160.025391	8325.512341	3070.909324
5	Prevalence	6	China	3	Both		6	5 to 9	389	Vitamin A deficiency	3	Rate	2012	5633.346385	8316.463807	3629.921041
5	Prevalence	6	China	1	Male		6	5 to 9	390	Dietary iron deficiency	3	Rate	2012	2972.368313	4219.440189	1891.865413
5	Prevalence	6	China	2	Female		6	5 to 9	390	Dietary iron deficiency	3	Rate	2012	2507.041812	3997.549267	1375.150591
5	Prevalence	6	China	3	Both		6	5 to 9	390	Dietary iron deficiency	3	Rate	2012	2760.244126	3775.790939	1955.895888
5	Prevalence	6	China	2	Female	5	6	5 to 9	389	Vitamin A deficiency	3	Rate	2014	4711.224372	7846.669856	2574.244827	2009
5	Prevalence	6	China	2	Female		6	5 to 9	388	Iodine deficiency	3	Rate	2013	120.5362021	212.24006	58.42552129
5	Prevalence	6	China	3	Both		6	5 to 9	388	Iodine deficiency	3	Rate	2013	120.6461234	210.7729144	60.35371952
5	Prevalence	6	China	1	Male		6	5 to 9	389	Vitamin A deficiency	3	Rate	2013	5726.410272	9910.415598	2752.88254
5	Prevalence	6	China	2	Female		6	5 to 9	389	Vitamin A deficiency	3	Rate	2013	4966.290924	8099.094463	2822.286914
5	Prevalence	6	China	3	Both		6	5 to 9	389	Vitamin A deficiency	3	Rate	2013	5380.19993	8101.054857	3396.093339
5	Prevalence	6	China	1	Male		6	5 to 9	390	Dietary iron deficiency	3	Rate	2013	2919.518774	4239.233741	1821.969089
5	Prevalence	6	China	2	Female		6	5 to 9	390	Dietary iron deficiency	3	Rate	2013	2440.422111	3971.813872	1308.963609
5	Prevalence	6	China	3	Both		6	5 to 9	390	Dietary iron deficiency	3	Rate	2013	2701.305384	3747.819922	1878.132687
5	Prevalence	6	China	1	Male		7	10 to 14	388	Iodine deficiency	3	Rate	2005	327.3097735	495.7339618	210.0704833
5	Prevalence	6	China	1	Male	5	6	5 to 9	390	Dietary iron deficiency	3	Rate	2014	2873.965018	4262.751113	1734.582893	2009
5	Prevalence	6	China	3	Both		6	5 to 9	388	Iodine deficiency	3	Rate	2015	121.7363001	210.3329586	62.07223868
5	Prevalence	6	China	2	Female	5	6	5 to 9	390	Dietary iron deficiency	3	Rate	2014	2382.722934	3951.596217	1246.346786	2009
5	Prevalence	6	China	2	Female	5	6	5 to 9	388	Iodine deficiency	3	Rate	2019	120.6864836	214.9633795	58.92470303	2014
5	Prevalence	6	China	3	Both		6	5 to 9	389	Vitamin A deficiency	3	Rate	2015	4877.295342	7606.862035	2957.29472
5	Prevalence	6	China	1	Male	5	6	5 to 9	389	Vitamin A deficiency	3	Rate	2019	3732.966563	7479.71632	1424.703867	2014
5	Prevalence	6	China	2	Female	5	6	5 to 9	389	Vitamin A deficiency	3	Rate	2019	3588.829974	6258.925556	1797.304795	2014
5	Prevalence	6	China	3	Both		6	5 to 9	390	Dietary iron deficiency	3	Rate	2015	2602.187438	3706.532061	1739.113335
5	Prevalence	6	China	1	Male		7	10 to 14	388	Iodine deficiency	3	Rate	2006	327.1221889	498.8132508	209.6062922
5	Prevalence	6	China	2	Female		6	5 to 9	388	Iodine deficiency	3	Rate	2015	118.8714781	210.7027273	57.45814539
5	Prevalence	6	China	3	Both		6	5 to 9	388	Iodine deficiency	3	Rate	2014	121.2830929	210.8248772	61.30091332
5	Prevalence	6	China	1	Male		6	5 to 9	389	Vitamin A deficiency	3	Rate	2015	5135.969545	9631.010837	2309.531554
5	Prevalence	6	China	2	Female		6	5 to 9	389	Vitamin A deficiency	3	Rate	2015	4568.357554	7687.385984	2446.987807
5	Prevalence	6	China	3	Both		6	5 to 9	389	Vitamin A deficiency	3	Rate	2014	5057.157985	7755.266399	3149.178399
5	Prevalence	6	China	1	Male		6	5 to 9	390	Dietary iron deficiency	3	Rate	2015	2830.602416	4251.838016	1665.655472
5	Prevalence	6	China	2	Female		6	5 to 9	390	Dietary iron deficiency	3	Rate	2015	2329.388614	3929.670316	1177.904135
5	Prevalence	6	China	3	Both		6	5 to 9	390	Dietary iron deficiency	3	Rate	2014	2650.251334	3709.336077	1825.024714
5	Prevalence	6	China	1	Male		7	10 to 14	388	Iodine deficiency	3	Rate	2007	328.9127339	508.7388556	210.0424109
5	Prevalence	6	China	2	Female		6	5 to 9	388	Iodine deficiency	3	Rate	2016	119.8321143	209.1673563	58.04334917
5	Prevalence	6	China	3	Both		6	5 to 9	388	Iodine deficiency	3	Rate	2017	123.0938753	211.7307147	62.47477783
5	Prevalence	6	China	1	Male		6	5 to 9	389	Vitamin A deficiency	3	Rate	2016	5003.149035	9592.311435	2181.656201
5	Prevalence	6	China	2	Female		6	5 to 9	389	Vitamin A deficiency	3	Rate	2016	4499.624201	7604.129556	2397.489635
5	Prevalence	6	China	3	Both		6	5 to 9	389	Vitamin A deficiency	3	Rate	2017	4345.582793	7019.539793	2560.914403
5	Prevalence	6	China	1	Male		6	5 to 9	390	Dietary iron deficiency	3	Rate	2016	2792.639653	4246.510279	1608.666292
5	Prevalence	6	China	2	Female		6	5 to 9	390	Dietary iron deficiency	3	Rate	2016	2282.411672	3927.418223	1147.484093
5	Prevalence	6	China	3	Both		6	5 to 9	390	Dietary iron deficiency	3	Rate	2017	2516.723721	3634.516722	1649.269161
5	Prevalence	6	China	1	Male		7	10 to 14	388	Iodine deficiency	3	Rate	2008	331.5817642	515.4140748	210.8815252
5	Prevalence	6	China	2	Female		6	5 to 9	388	Iodine deficiency	3	Rate	2017	120.923992	209.9382811	58.80390761
5	Prevalence	6	China	3	Both		6	5 to 9	388	Iodine deficiency	3	Rate	2016	122.420254	211.4861056	62.1279533
5	Prevalence	6	China	1	Male		6	5 to 9	389	Vitamin A deficiency	3	Rate	2017	4509.97845	8834.034438	1903.489846
5	Prevalence	6	China	2	Female		6	5 to 9	389	Vitamin A deficiency	3	Rate	2017	4150.484297	7060.215996	2181.299582
5	Prevalence	6	China	3	Both		6	5 to 9	389	Vitamin A deficiency	3	Rate	2016	4773.34443	7670.786948	2849.179242
5	Prevalence	6	China	1	Male		6	5 to 9	390	Dietary iron deficiency	3	Rate	2017	2753.560027	4232.210003	1547.933034
5	Prevalence	6	China	2	Female		6	5 to 9	390	Dietary iron deficiency	3	Rate	2017	2235.655425	3870.718887	1100.042374
5	Prevalence	6	China	3	Both		6	5 to 9	390	Dietary iron deficiency	3	Rate	2016	2559.775787	3683.457573	1695.574743
5	Prevalence	6	China	1	Male	5	6	5 to 9	390	Dietary iron deficiency	3	Rate	2019	2630.194889	4120.274014	1416.70232	2014
5	Prevalence	6	China	2	Female		6	5 to 9	388	Iodine deficiency	3	Rate	2018	120.9815626	212.1888818	58.80064534
5	Prevalence	6	China	3	Both		8	15 to 19	390	Dietary iron deficiency	3	Rate	2019	3818.075693	5343.042505	2461.414167
5	Prevalence	6	China	1	Male		6	5 to 9	389	Vitamin A deficiency	3	Rate	2018	4050.028315	8007.602377	1616.335097
5	Prevalence	6	China	2	Female		6	5 to 9	389	Vitamin A deficiency	3	Rate	2018	3816.693442	6553.934156	1953.902207
5	Prevalence	6	China	3	Both		9	20 to 24	390	Dietary iron deficiency	3	Rate	2019	2525.378625	3655.336408	1648.875701
5	Prevalence	6	China	1	Male		6	5 to 9	390	Dietary iron deficiency	3	Rate	2018	2698.491159	4208.785413	1487.903315
5	Prevalence	6	China	2	Female		6	5 to 9	390	Dietary iron deficiency	3	Rate	2018	2175.2507	3871.111578	1048.63227
5	Prevalence	6	China	3	Both		10	25 to 29	390	Dietary iron deficiency	3	Rate	2019	2681.556224	3843.216248	1730.672971
5	Prevalence	6	China	1	Male		7	10 to 14	388	Iodine deficiency	3	Rate	2010	335.2718507	532.5490021	209.6157683
5	Prevalence	6	China	2	Female	5	6	5 to 9	390	Dietary iron deficiency	3	Rate	2019	2103.10057	3760.647814	1010.695614	2014
5	Prevalence	6	China	3	Both		6	5 to 9	388	Iodine deficiency	3	Rate	2018	123.6101489	213.5948877	63.55788
5	Prevalence	6	China	1	Male	10	7	10 to 14	388	Iodine deficiency	3	Rate	1999	434.961885	657.7870044	277.4112123	1989
5	Prevalence	6	China	1	Male	10	7	10 to 14	388	Iodine deficiency	3	Rate	1994	520.9347605	776.8863395	320.8724943	1984
5	Prevalence	6	China	3	Both		6	5 to 9	389	Vitamin A deficiency	3	Rate	2018	3943.082541	6488.167003	2265.793492
5	Prevalence	6	China	1	Male	10	7	10 to 14	388	Iodine deficiency	3	Rate	2004	335.5239648	509.1548169	216.8252041	1994
5	Prevalence	6	China	1	Male	10	7	10 to 14	388	Iodine deficiency	3	Rate	2009	334.05233	524.8370732	211.4212063	1999
5	Prevalence	6	China	3	Both		6	5 to 9	390	Dietary iron deficiency	3	Rate	2018	2458.671216	3580.433617	1592.460071
2	DALYs (Disability-Adjusted Life Years)	6	China	1	Male		6	5 to 9	388	Iodine deficiency	3	Rate	1990	5.477239715	9.672137313	2.686029848
2	DALYs (Disability-Adjusted Life Years)	6	China	2	Female		6	5 to 9	388	Iodine deficiency	3	Rate	1990	6.78817129	12.11994885	3.324473565
2	DALYs (Disability-Adjusted Life Years)	6	China	3	Both		6	5 to 9	388	Iodine deficiency	3	Rate	1993	4.492155247	8.097050209	2.230174374
2	DALYs (Disability-Adjusted Life Years)	6	China	1	Male		6	5 to 9	389	Vitamin A deficiency	3	Rate	1990	35.70415306	64.75379912	17.59511378
2	DALYs (Disability-Adjusted Life Years)	6	China	2	Female		6	5 to 9	389	Vitamin A deficiency	3	Rate	1990	20.02901104	34.90001015	11.16916287
2	DALYs (Disability-Adjusted Life Years)	6	China	3	Both		6	5 to 9	389	Vitamin A deficiency	3	Rate	1993	23.93429508	38.03713353	14.00268766
2	DALYs (Disability-Adjusted Life Years)	6	China	1	Male		6	5 to 9	390	Dietary iron deficiency	3	Rate	1990	285.6841342	443.5737775	159.6484653
2	DALYs (Disability-Adjusted Life Years)	6	China	2	Female		6	5 to 9	390	Dietary iron deficiency	3	Rate	1990	329.6343559	547.5952845	162.2381024
2	DALYs (Disability-Adjusted Life Years)	6	China	3	Both		6	5 to 9	390	Dietary iron deficiency	3	Rate	1993	274.6589971	407.3460476	161.7569391
2	DALYs (Disability-Adjusted Life Years)	6	China	1	Male		6	5 to 9	388	Iodine deficiency	3	Rate	1991	4.967176061	8.789090607	2.472913771
2	DALYs (Disability-Adjusted Life Years)	6	China	2	Female		6	5 to 9	388	Iodine deficiency	3	Rate	1991	6.153445912	10.95898087	2.976405633
2	DALYs (Disability-Adjusted Life Years)	6	China	3	Both		6	5 to 9	388	Iodine deficiency	3	Rate	1992	4.977716134	8.81123609	2.489655212
2	DALYs (Disability-Adjusted Life Years)	6	China	1	Male		6	5 to 9	389	Vitamin A deficiency	3	Rate	1991	33.72992165	58.73063492	16.9841786
2	DALYs (Disability-Adjusted Life Years)	6	China	2	Female		6	5 to 9	389	Vitamin A deficiency	3	Rate	1991	18.96216204	32.38370523	10.95835518
2	DALYs (Disability-Adjusted Life Years)	6	China	3	Both		6	5 to 9	389	Vitamin A deficiency	3	Rate	1992	25.23655668	40.24584419	14.71492371
2	DALYs (Disability-Adjusted Life Years)	6	China	1	Male		6	5 to 9	390	Dietary iron deficiency	3	Rate	1991	277.4629659	428.2001809	159.5720825
2	DALYs (Disability-Adjusted Life Years)	6	China	2	Female		6	5 to 9	390	Dietary iron deficiency	3	Rate	1991	317.5592683	522.2717693	159.5215021
2	DALYs (Disability-Adjusted Life Years)	6	China	3	Both		6	5 to 9	390	Dietary iron deficiency	3	Rate	1992	285.933311	422.8769184	167.7201128
2	DALYs (Disability-Adjusted Life Years)	6	China	1	Male		6	5 to 9	388	Iodine deficiency	3	Rate	1992	4.468162104	7.920391134	2.162661602
2	DALYs (Disability-Adjusted Life Years)	6	China	2	Female		6	5 to 9	388	Iodine deficiency	3	Rate	1992	5.536766731	9.892089798	2.771674419
2	DALYs (Disability-Adjusted Life Years)	6	China	3	Both		6	5 to 9	388	Iodine deficiency	3	Rate	1991	5.534691273	9.784530526	2.755369419
2	DALYs (Disability-Adjusted Life Years)	6	China	1	Male		6	5 to 9	389	Vitamin A deficiency	3	Rate	1992	31.82756957	54.52001442	16.69668599
2	DALYs (Disability-Adjusted Life Years)	6	China	2	Female		6	5 to 9	389	Vitamin A deficiency	3	Rate	1992	18.00531235	30.05004298	10.36083574
2	DALYs (Disability-Adjusted Life Years)	6	China	3	Both		6	5 to 9	389	Vitamin A deficiency	3	Rate	1991	26.6649792	43.4619397	15.11104519
2	DALYs (Disability-Adjusted Life Years)	6	China	1	Male		6	5 to 9	390	Dietary iron deficiency	3	Rate	1992	268.6257892	409.9616521	156.9236894
2	DALYs (Disability-Adjusted Life Years)	6	China	2	Female		6	5 to 9	390	Dietary iron deficiency	3	Rate	1992	304.9220342	498.9816629	155.7638822
2	DALYs (Disability-Adjusted Life Years)	6	China	3	Both		6	5 to 9	390	Dietary iron deficiency	3	Rate	1991	296.6451625	445.4377987	173.9053758
2	DALYs (Disability-Adjusted Life Years)	6	China	1	Male		6	5 to 9	388	Iodine deficiency	3	Rate	1993	4.050885874	7.20062208	1.870002394
2	DALYs (Disability-Adjusted Life Years)	6	China	2	Female		6	5 to 9	388	Iodine deficiency	3	Rate	1993	4.978806508	9.133350669	2.454106706
2	DALYs (Disability-Adjusted Life Years)	6	China	3	Both		6	5 to 9	388	Iodine deficiency	3	Rate	1994	4.093045112	7.400050946	1.9720008
2	DALYs (Disability-Adjusted Life Years)	6	China	1	Male		6	5 to 9	389	Vitamin A deficiency	3	Rate	1993	30.04907528	49.83333334	16.23344296
2	DALYs (Disability-Adjusted Life Years)	6	China	2	Female		6	5 to 9	389	Vitamin A deficiency	3	Rate	1993	17.19064669	28.14512587	9.978540567
2	DALYs (Disability-Adjusted Life Years)	6	China	3	Both		6	5 to 9	389	Vitamin A deficiency	3	Rate	1994	22.75194614	36.60478522	13.36850601
2	DALYs (Disability-Adjusted Life Years)	6	China	1	Male		6	5 to 9	390	Dietary iron deficiency	3	Rate	1993	259.1892607	395.3609087	153.6630556
2	DALYs (Disability-Adjusted Life Years)	6	China	2	Female		6	5 to 9	390	Dietary iron deficiency	3	Rate	1993	291.7197024	473.6918251	149.7165533
2	DALYs (Disability-Adjusted Life Years)	6	China	3	Both		6	5 to 9	390	Dietary iron deficiency	3	Rate	1994	262.9133665	391.080749	156.9918459
2	DALYs (Disability-Adjusted Life Years)	6	China	1	Male		6	5 to 9	388	Iodine deficiency	3	Rate	1994	3.696126552	6.597858298	1.736215754
2	DALYs (Disability-Adjusted Life Years)	6	China	2	Female		6	5 to 9	388	Iodine deficiency	3	Rate	1994	4.532620425	8.34624173	2.199835741
2	DALYs (Disability-Adjusted Life Years)	6	China	3	Both		6	5 to 9	388	Iodine deficiency	3	Rate	1990	6.106432947	10.89526272	3.004341531
2	DALYs (Disability-Adjusted Life Years)	6	China	1	Male		6	5 to 9	389	Vitamin A deficiency	3	Rate	1994	28.38569285	46.26812453	15.96736614
2	DALYs (Disability-Adjusted Life Years)	6	China	2	Female		6	5 to 9	389	Vitamin A deficiency	3	Rate	1994	16.51274187	27.29722595	9.779995794
2	DALYs (Disability-Adjusted Life Years)	6	China	3	Both		6	5 to 9	389	Vitamin A deficiency	3	Rate	1990	28.18072967	46.69517334	15.86930693
2	DALYs (Disability-Adjusted Life Years)	6	China	1	Male		6	5 to 9	390	Dietary iron deficiency	3	Rate	1994	249.509677	380.3432178	149.6820837
2	DALYs (Disability-Adjusted Life Years)	6	China	2	Female		6	5 to 9	390	Dietary iron deficiency	3	Rate	1994	277.7575477	449.7003835	144.2511652
2	DALYs (Disability-Adjusted Life Years)	6	China	3	Both		6	5 to 9	390	Dietary iron deficiency	3	Rate	1990	306.7784328	458.5947243	180.0963032
2	DALYs (Disability-Adjusted Life Years)	6	China	1	Male		6	5 to 9	388	Iodine deficiency	3	Rate	1995	3.432487166	6.150257981	1.562198215
2	DALYs (Disability-Adjusted Life Years)	6	China	2	Female		6	5 to 9	388	Iodine deficiency	3	Rate	1995	4.220829074	8.054325535	2.027899139
2	DALYs (Disability-Adjusted Life Years)	6	China	3	Both		6	5 to 9	388	Iodine deficiency	3	Rate	1995	3.805780984	7.057460902	1.835377866
2	DALYs (Disability-Adjusted Life Years)	6	China	1	Male		6	5 to 9	389	Vitamin A deficiency	3	Rate	1995	26.74685564	43.65386539	15.35571117
2	DALYs (Disability-Adjusted Life Years)	6	China	2	Female		6	5 to 9	389	Vitamin A deficiency	3	Rate	1995	16.03463186	26.01762876	9.424661616
2	DALYs (Disability-Adjusted Life Years)	6	China	3	Both		6	5 to 9	389	Vitamin A deficiency	3	Rate	1995	21.67442847	34.77813251	12.8507233
2	DALYs (Disability-Adjusted Life Years)	6	China	1	Male		6	5 to 9	390	Dietary iron deficiency	3	Rate	1995	239.224687	365.4018567	145.7299915
2	DALYs (Disability-Adjusted Life Years)	6	China	2	Female		6	5 to 9	390	Dietary iron deficiency	3	Rate	1995	263.3267861	422.1611337	138.6650501
2	DALYs (Disability-Adjusted Life Years)	6	China	3	Both		6	5 to 9	390	Dietary iron deficiency	3	Rate	1995	250.6374566	374.0409443	149.5107704
2	DALYs (Disability-Adjusted Life Years)	6	China	1	Male		6	5 to 9	388	Iodine deficiency	3	Rate	1996	3.155798748	5.653189435	1.532947205
2	DALYs (Disability-Adjusted Life Years)	6	China	2	Female		6	5 to 9	388	Iodine deficiency	3	Rate	1996	3.888242141	7.102981919	1.889436486
2	DALYs (Disability-Adjusted Life Years)	6	China	3	Both		6	5 to 9	388	Iodine deficiency	3	Rate	1997	3.127508646	5.75107107	1.548730775
2	DALYs (Disability-Adjusted Life Years)	6	China	1	Male		6	5 to 9	389	Vitamin A deficiency	3	Rate	1996	25.16010921	39.91582692	14.79545039
2	DALYs (Disability-Adjusted Life Years)	6	China	2	Female		6	5 to 9	389	Vitamin A deficiency	3	Rate	1996	15.6643656	24.71482498	9.227728026
2	DALYs (Disability-Adjusted Life Years)	6	China	3	Both		6	5 to 9	389	Vitamin A deficiency	3	Rate	1997	19.72423763	29.78571764	12.42309824
2	DALYs (Disability-Adjusted Life Years)	6	China	1	Male		6	5 to 9	390	Dietary iron deficiency	3	Rate	1996	227.7255772	346.4962091	140.3161521
2	DALYs (Disability-Adjusted Life Years)	6	China	2	Female		6	5 to 9	390	Dietary iron deficiency	3	Rate	1996	247.6961641	391.4730999	132.5653709
2	DALYs (Disability-Adjusted Life Years)	6	China	3	Both		6	5 to 9	390	Dietary iron deficiency	3	Rate	1997	222.0009032	331.0861484	136.842499
2	DALYs (Disability-Adjusted Life Years)	6	China	1	Male		6	5 to 9	388	Iodine deficiency	3	Rate	1997	2.82715977	5.149871352	1.365074873
2	DALYs (Disability-Adjusted Life Years)	6	China	2	Female		6	5 to 9	388	Iodine deficiency	3	Rate	1997	3.465329035	6.328277288	1.702545747
2	DALYs (Disability-Adjusted Life Years)	6	China	3	Both		6	5 to 9	388	Iodine deficiency	3	Rate	1998	2.711670025	5.204418953	1.286676382
2	DALYs (Disability-Adjusted Life Years)	6	China	1	Male		6	5 to 9	389	Vitamin A deficiency	3	Rate	1997	23.60507954	37.10689091	14.35618834
2	DALYs (Disability-Adjusted Life Years)	6	China	2	Female		6	5 to 9	389	Vitamin A deficiency	3	Rate	1997	15.35922207	23.77717146	9.325176169
2	DALYs (Disability-Adjusted Life Years)	6	China	3	Both		6	5 to 9	389	Vitamin A deficiency	3	Rate	1998	18.79269274	28.16126728	11.7919235
2	DALYs (Disability-Adjusted Life Years)	6	China	1	Male		6	5 to 9	390	Dietary iron deficiency	3	Rate	1997	214.6484396	322.5013717	132.9011872
2	DALYs (Disability-Adjusted Life Years)	6	China	2	Female		6	5 to 9	390	Dietary iron deficiency	3	Rate	1997	230.2706599	363.1678976	127.1986171
2	DALYs (Disability-Adjusted Life Years)	6	China	3	Both		6	5 to 9	390	Dietary iron deficiency	3	Rate	1998	206.5327754	308.7130219	126.2710143
2	DALYs (Disability-Adjusted Life Years)	6	China	1	Male		6	5 to 9	388	Iodine deficiency	3	Rate	1998	2.455837837	4.631497694	1.139628775
2	DALYs (Disability-Adjusted Life Years)	6	China	2	Female		6	5 to 9	388	Iodine deficiency	3	Rate	1998	3.001704991	5.823843445	1.412797929
2	DALYs (Disability-Adjusted Life Years)	6	China	3	Both		6	5 to 9	388	Iodine deficiency	3	Rate	1999	2.362695729	4.748536647	1.051362015
2	DALYs (Disability-Adjusted Life Years)	6	China	1	Male		6	5 to 9	389	Vitamin A deficiency	3	Rate	1998	22.0476661	33.92806498	13.37812628
2	DALYs (Disability-Adjusted Life Years)	6	China	2	Female		6	5 to 9	389	Vitamin A deficiency	3	Rate	1998	15.10255472	22.87975779	9.439332318
2	DALYs (Disability-Adjusted Life Years)	6	China	3	Both		6	5 to 9	389	Vitamin A deficiency	3	Rate	1999	17.9224284	26.8374843	11.42120916
2	DALYs (Disability-Adjusted Life Years)	6	China	1	Male		6	5 to 9	390	Dietary iron deficiency	3	Rate	1998	201.1369212	303.3755055	124.7712145
2	DALYs (Disability-Adjusted Life Years)	6	China	2	Female		6	5 to 9	390	Dietary iron deficiency	3	Rate	1998	212.6500135	333.4239357	117.1332818
2	DALYs (Disability-Adjusted Life Years)	6	China	3	Both		6	5 to 9	390	Dietary iron deficiency	3	Rate	1999	191.5447078	284.9838219	116.708521
2	DALYs (Disability-Adjusted Life Years)	6	China	1	Male		6	5 to 9	388	Iodine deficiency	3	Rate	1999	2.149219124	4.249471624	0.971779093
2	DALYs (Disability-Adjusted Life Years)	6	China	2	Female		6	5 to 9	388	Iodine deficiency	3	Rate	1999	2.606821248	5.071206747	1.149142536
2	DALYs (Disability-Adjusted Life Years)	6	China	3	Both		6	5 to 9	388	Iodine deficiency	3	Rate	1996	3.501698042	6.368039624	1.711080494
2	DALYs (Disability-Adjusted Life Years)	6	China	1	Male		6	5 to 9	389	Vitamin A deficiency	3	Rate	1999	20.61733344	31.87392703	12.71824409
2	DALYs (Disability-Adjusted Life Years)	6	China	2	Female		6	5 to 9	389	Vitamin A deficiency	3	Rate	1999	14.84061486	22.2849401	9.232933638
2	DALYs (Disability-Adjusted Life Years)	6	China	3	Both		6	5 to 9	389	Vitamin A deficiency	3	Rate	1996	20.67570668	31.86040051	12.61947954
2	DALYs (Disability-Adjusted Life Years)	6	China	1	Male		6	5 to 9	390	Dietary iron deficiency	3	Rate	1999	187.9399408	282.9109587	115.1452677
2	DALYs (Disability-Adjusted Life Years)	6	China	2	Female		6	5 to 9	390	Dietary iron deficiency	3	Rate	1999	195.6670124	308.0586925	109.0940684
2	DALYs (Disability-Adjusted Life Years)	6	China	3	Both		6	5 to 9	390	Dietary iron deficiency	3	Rate	1996	237.156766	356.7448919	141.7175467
2	DALYs (Disability-Adjusted Life Years)	6	China	1	Male		6	5 to 9	388	Iodine deficiency	3	Rate	2000	1.970549279	4.013916033	0.858131691
2	DALYs (Disability-Adjusted Life Years)	6	China	2	Female		6	5 to 9	388	Iodine deficiency	3	Rate	2000	2.375096893	4.715840126	0.986046155
2	DALYs (Disability-Adjusted Life Years)	6	China	3	Both		6	5 to 9	388	Iodine deficiency	3	Rate	2001	1.998502302	3.981523298	0.844251908
2	DALYs (Disability-Adjusted Life Years)	6	China	1	Male		6	5 to 9	389	Vitamin A deficiency	3	Rate	2000	19.36379853	29.35014925	11.88648283
2	DALYs (Disability-Adjusted Life Years)	6	China	2	Female		6	5 to 9	389	Vitamin A deficiency	3	Rate	2000	14.46314556	21.76038883	9.082958753
2	DALYs (Disability-Adjusted Life Years)	6	China	3	Both		6	5 to 9	389	Vitamin A deficiency	3	Rate	2001	16.19919105	24.37431069	10.41323633
2	DALYs (Disability-Adjusted Life Years)	6	China	1	Male		6	5 to 9	390	Dietary iron deficiency	3	Rate	2000	176.0458827	266.9472462	108.0976973
2	DALYs (Disability-Adjusted Life Years)	6	China	2	Female		6	5 to 9	390	Dietary iron deficiency	3	Rate	2000	180.4950687	285.9752245	101.9831371
2	DALYs (Disability-Adjusted Life Years)	6	China	3	Both		6	5 to 9	390	Dietary iron deficiency	3	Rate	2001	165.8731736	247.2283414	102.4139998
2	DALYs (Disability-Adjusted Life Years)	6	China	1	Male		6	5 to 9	388	Iodine deficiency	3	Rate	2001	1.830916023	3.64247393	0.778425201
2	DALYs (Disability-Adjusted Life Years)	6	China	2	Female		6	5 to 9	388	Iodine deficiency	3	Rate	2001	2.193120363	4.341138523	0.918556231
2	DALYs (Disability-Adjusted Life Years)	6	China	3	Both		6	5 to 9	388	Iodine deficiency	3	Rate	2002	1.76824164	3.624218304	0.748685079
2	DALYs (Disability-Adjusted Life Years)	6	China	1	Male		6	5 to 9	389	Vitamin A deficiency	3	Rate	2001	18.21285023	27.37044968	11.45101289
2	DALYs (Disability-Adjusted Life Years)	6	China	2	Female		6	5 to 9	389	Vitamin A deficiency	3	Rate	2001	13.86072725	20.80341073	8.745644341
2	DALYs (Disability-Adjusted Life Years)	6	China	3	Both		6	5 to 9	389	Vitamin A deficiency	3	Rate	2002	15.22017484	22.46391901	9.828220346
2	DALYs (Disability-Adjusted Life Years)	6	China	1	Male		6	5 to 9	390	Dietary iron deficiency	3	Rate	2001	165.0790872	251.37367	101.7947233
2	DALYs (Disability-Adjusted Life Years)	6	China	2	Female		6	5 to 9	390	Dietary iron deficiency	3	Rate	2001	166.7953466	263.0148567	95.28390927
2	DALYs (Disability-Adjusted Life Years)	6	China	3	Both		6	5 to 9	390	Dietary iron deficiency	3	Rate	2002	154.1236662	231.9017253	95.44760281
2	DALYs (Disability-Adjusted Life Years)	6	China	1	Male		6	5 to 9	388	Iodine deficiency	3	Rate	2002	1.622779361	3.348727652	0.69223143
2	DALYs (Disability-Adjusted Life Years)	6	China	2	Female		6	5 to 9	388	Iodine deficiency	3	Rate	2002	1.938073386	3.952826659	0.808191643
2	DALYs (Disability-Adjusted Life Years)	6	China	3	Both		6	5 to 9	388	Iodine deficiency	3	Rate	2003	1.513525439	3.201397528	0.619530026
2	DALYs (Disability-Adjusted Life Years)	6	China	1	Male		6	5 to 9	389	Vitamin A deficiency	3	Rate	2002	17.16049398	25.70460585	10.85945185
2	DALYs (Disability-Adjusted Life Years)	6	China	2	Female		6	5 to 9	389	Vitamin A deficiency	3	Rate	2002	12.95479175	19.22863235	8.120336525
2	DALYs (Disability-Adjusted Life Years)	6	China	3	Both		6	5 to 9	389	Vitamin A deficiency	3	Rate	2003	14.23391033	21.38974646	9.018250251
2	DALYs (Disability-Adjusted Life Years)	6	China	1	Male		6	5 to 9	390	Dietary iron deficiency	3	Rate	2002	154.4181429	232.3829646	95.43534971
2	DALYs (Disability-Adjusted Life Years)	6	China	2	Female		6	5 to 9	390	Dietary iron deficiency	3	Rate	2002	153.7798554	244.3671249	88.53449871
2	DALYs (Disability-Adjusted Life Years)	6	China	3	Both		6	5 to 9	390	Dietary iron deficiency	3	Rate	2003	143.0036047	216.9491942	88.31168536
2	DALYs (Disability-Adjusted Life Years)	6	China	1	Male		6	5 to 9	388	Iodine deficiency	3	Rate	2003	1.398017748	2.907245546	0.571234529
2	DALYs (Disability-Adjusted Life Years)	6	China	2	Female		6	5 to 9	388	Iodine deficiency	3	Rate	2003	1.648962467	3.447364462	0.669290511
2	DALYs (Disability-Adjusted Life Years)	6	China	3	Both		6	5 to 9	388	Iodine deficiency	3	Rate	2005	1.219083372	2.642719992	0.45369946
2	DALYs (Disability-Adjusted Life Years)	6	China	1	Male		6	5 to 9	389	Vitamin A deficiency	3	Rate	2003	16.17305333	24.37972193	10.20659763
2	DALYs (Disability-Adjusted Life Years)	6	China	2	Female		6	5 to 9	389	Vitamin A deficiency	3	Rate	2003	11.96019365	18.07602202	7.332613192
2	DALYs (Disability-Adjusted Life Years)	6	China	3	Both		6	5 to 9	389	Vitamin A deficiency	3	Rate	2005	12.36325736	18.79670039	7.752643575
2	DALYs (Disability-Adjusted Life Years)	6	China	1	Male		6	5 to 9	390	Dietary iron deficiency	3	Rate	2003	144.2604696	218.0724119	88.29156572
2	DALYs (Disability-Adjusted Life Years)	6	China	2	Female		6	5 to 9	390	Dietary iron deficiency	3	Rate	2003	141.5298842	226.4925963	81.69954605
2	DALYs (Disability-Adjusted Life Years)	6	China	3	Both		6	5 to 9	390	Dietary iron deficiency	3	Rate	2005	123.6946707	193.0332015	75.41935527
2	DALYs (Disability-Adjusted Life Years)	6	China	1	Male		6	5 to 9	388	Iodine deficiency	3	Rate	2004	1.219578054	2.553273246	0.466132043
2	DALYs (Disability-Adjusted Life Years)	6	China	2	Female		6	5 to 9	388	Iodine deficiency	3	Rate	2004	1.414307835	3.038525254	0.543400723
2	DALYs (Disability-Adjusted Life Years)	6	China	3	Both		6	5 to 9	388	Iodine deficiency	3	Rate	2000	2.158416005	4.354335158	0.933054885
2	DALYs (Disability-Adjusted Life Years)	6	China	1	Male		6	5 to 9	389	Vitamin A deficiency	3	Rate	2004	15.18764558	22.89579729	9.543979555
2	DALYs (Disability-Adjusted Life Years)	6	China	2	Female		6	5 to 9	389	Vitamin A deficiency	3	Rate	2004	10.946721	16.83155968	6.674006413
2	DALYs (Disability-Adjusted Life Years)	6	China	3	Both		6	5 to 9	389	Vitamin A deficiency	3	Rate	2000	17.08799812	25.41882365	10.89320315
2	DALYs (Disability-Adjusted Life Years)	6	China	1	Male		6	5 to 9	390	Dietary iron deficiency	3	Rate	2004	134.87805	206.0802476	80.80759286
2	DALYs (Disability-Adjusted Life Years)	6	China	2	Female		6	5 to 9	390	Dietary iron deficiency	3	Rate	2004	130.2429112	213.4816976	72.91676277
2	DALYs (Disability-Adjusted Life Years)	6	China	3	Both		6	5 to 9	390	Dietary iron deficiency	3	Rate	2000	178.1120276	265.6894513	109.8371726
2	DALYs (Disability-Adjusted Life Years)	6	China	1	Male		6	5 to 9	388	Iodine deficiency	3	Rate	2005	1.139110889	2.442822525	0.414492857
2	DALYs (Disability-Adjusted Life Years)	6	China	2	Female		6	5 to 9	388	Iodine deficiency	3	Rate	2005	1.313389819	2.850491473	0.482830681
2	DALYs (Disability-Adjusted Life Years)	6	China	3	Both		6	5 to 9	388	Iodine deficiency	3	Rate	2006	1.219232217	2.669723362	0.45126424
2	DALYs (Disability-Adjusted Life Years)	6	China	1	Male		6	5 to 9	389	Vitamin A deficiency	3	Rate	2005	14.26002093	21.8948726	8.807147046
2	DALYs (Disability-Adjusted Life Years)	6	China	2	Female		6	5 to 9	389	Vitamin A deficiency	3	Rate	2005	10.12652507	15.85948138	6.010992427
2	DALYs (Disability-Adjusted Life Years)	6	China	3	Both		6	5 to 9	389	Vitamin A deficiency	3	Rate	2006	11.51960797	17.62037807	7.159359528
2	DALYs (Disability-Adjusted Life Years)	6	China	1	Male		6	5 to 9	390	Dietary iron deficiency	3	Rate	2005	126.6414295	196.5117458	74.68056775
2	DALYs (Disability-Adjusted Life Years)	6	China	2	Female		6	5 to 9	390	Dietary iron deficiency	3	Rate	2005	120.219746	201.0110666	65.03718189
2	DALYs (Disability-Adjusted Life Years)	6	China	3	Both		6	5 to 9	390	Dietary iron deficiency	3	Rate	2006	115.1161923	179.5034823	70.14884413
2	DALYs (Disability-Adjusted Life Years)	6	China	1	Male		6	5 to 9	388	Iodine deficiency	3	Rate	2006	1.14181717	2.461136746	0.415080154
2	DALYs (Disability-Adjusted Life Years)	6	China	2	Female		6	5 to 9	388	Iodine deficiency	3	Rate	2006	1.310660029	2.867011704	0.47503817
2	DALYs (Disability-Adjusted Life Years)	6	China	3	Both		6	5 to 9	388	Iodine deficiency	3	Rate	2007	1.238785854	2.718193698	0.448892605
2	DALYs (Disability-Adjusted Life Years)	6	China	1	Male		6	5 to 9	389	Vitamin A deficiency	3	Rate	2006	13.31759339	20.31639854	8.034895121
2	DALYs (Disability-Adjusted Life Years)	6	China	2	Female		6	5 to 9	389	Vitamin A deficiency	3	Rate	2006	9.396172251	15.07720115	5.459260708
2	DALYs (Disability-Adjusted Life Years)	6	China	3	Both		6	5 to 9	389	Vitamin A deficiency	3	Rate	2007	10.70566971	16.55870292	6.551040689
2	DALYs (Disability-Adjusted Life Years)	6	China	1	Male		6	5 to 9	390	Dietary iron deficiency	3	Rate	2006	118.8813528	188.5360128	69.01445788
2	DALYs (Disability-Adjusted Life Years)	6	China	2	Female		6	5 to 9	390	Dietary iron deficiency	3	Rate	2006	110.6695064	184.5573645	58.63631532
2	DALYs (Disability-Adjusted Life Years)	6	China	3	Both		6	5 to 9	390	Dietary iron deficiency	3	Rate	2007	106.67323	168.4763074	65.03886802
2	DALYs (Disability-Adjusted Life Years)	6	China	1	Male		6	5 to 9	388	Iodine deficiency	3	Rate	2007	1.166715688	2.509673765	0.41887351
2	DALYs (Disability-Adjusted Life Years)	6	China	2	Female		6	5 to 9	388	Iodine deficiency	3	Rate	2007	1.324002453	2.869420499	0.468820571
2	DALYs (Disability-Adjusted Life Years)	6	China	3	Both		6	5 to 9	388	Iodine deficiency	3	Rate	2009	1.287688988	2.797827836	0.476839588
2	DALYs (Disability-Adjusted Life Years)	6	China	1	Male		6	5 to 9	389	Vitamin A deficiency	3	Rate	2007	12.40560318	19.33075661	7.370037518
2	DALYs (Disability-Adjusted Life Years)	6	China	2	Female		6	5 to 9	389	Vitamin A deficiency	3	Rate	2007	8.695648673	14.04016219	5.042440565
2	DALYs (Disability-Adjusted Life Years)	6	China	3	Both		6	5 to 9	389	Vitamin A deficiency	3	Rate	2009	9.277067149	14.63051515	5.485747342
2	DALYs (Disability-Adjusted Life Years)	6	China	1	Male		6	5 to 9	390	Dietary iron deficiency	3	Rate	2007	111.1970751	178.347985	64.2172182
2	DALYs (Disability-Adjusted Life Years)	6	China	2	Female		6	5 to 9	390	Dietary iron deficiency	3	Rate	2007	101.324183	172.2155738	52.25439887
2	DALYs (Disability-Adjusted Life Years)	6	China	3	Both		6	5 to 9	390	Dietary iron deficiency	3	Rate	2009	92.5794754	147.6228266	54.54154388
2	DALYs (Disability-Adjusted Life Years)	6	China	1	Male		6	5 to 9	388	Iodine deficiency	3	Rate	2008	1.194331987	2.58761322	0.437190789
2	DALYs (Disability-Adjusted Life Years)	6	China	2	Female		6	5 to 9	388	Iodine deficiency	3	Rate	2008	1.34336748	2.871179462	0.507022571
2	DALYs (Disability-Adjusted Life Years)	6	China	3	Both		6	5 to 9	388	Iodine deficiency	3	Rate	2004	1.309049206	2.762857417	0.497119093
2	DALYs (Disability-Adjusted Life Years)	6	China	1	Male		6	5 to 9	389	Vitamin A deficiency	3	Rate	2008	11.52358965	18.07270694	6.737475301
2	DALYs (Disability-Adjusted Life Years)	6	China	2	Female		6	5 to 9	389	Vitamin A deficiency	3	Rate	2008	8.0417135	13.2680294	4.574362848
2	DALYs (Disability-Adjusted Life Years)	6	China	3	Both		6	5 to 9	389	Vitamin A deficiency	3	Rate	2004	13.23909717	19.67877016	8.418569468
2	DALYs (Disability-Adjusted Life Years)	6	China	1	Male		6	5 to 9	390	Dietary iron deficiency	3	Rate	2008	104.1949839	170.1211688	59.34673633
2	DALYs (Disability-Adjusted Life Years)	6	China	2	Female		6	5 to 9	390	Dietary iron deficiency	3	Rate	2008	92.71340124	163.1406128	46.15139123
2	DALYs (Disability-Adjusted Life Years)	6	China	3	Both		6	5 to 9	390	Dietary iron deficiency	3	Rate	2004	132.7483747	202.339172	82.077059
2	DALYs (Disability-Adjusted Life Years)	6	China	1	Male		6	5 to 9	388	Iodine deficiency	3	Rate	2009	1.22616039	2.660556985	0.440439708
2	DALYs (Disability-Adjusted Life Years)	6	China	2	Female		6	5 to 9	388	Iodine deficiency	3	Rate	2009	1.360623078	2.925963567	0.490275204
2	DALYs (Disability-Adjusted Life Years)	6	China	3	Both		6	5 to 9	388	Iodine deficiency	3	Rate	2010	1.298722083	2.797244025	0.472770073
2	DALYs (Disability-Adjusted Life Years)	6	China	1	Male		6	5 to 9	389	Vitamin A deficiency	3	Rate	2009	10.76541155	17.15097351	6.15912623
2	DALYs (Disability-Adjusted Life Years)	6	China	2	Female		6	5 to 9	389	Vitamin A deficiency	3	Rate	2009	7.512829942	12.5196694	4.154356774
2	DALYs (Disability-Adjusted Life Years)	6	China	3	Both		6	5 to 9	389	Vitamin A deficiency	3	Rate	2010	8.802162269	14.06303652	5.072933352
2	DALYs (Disability-Adjusted Life Years)	6	China	1	Male		6	5 to 9	390	Dietary iron deficiency	3	Rate	2009	98.32642241	162.4930207	53.09963438
2	DALYs (Disability-Adjusted Life Years)	6	China	2	Female		6	5 to 9	390	Dietary iron deficiency	3	Rate	2009	85.76722297	154.4362578	40.87846769
2	DALYs (Disability-Adjusted Life Years)	6	China	3	Both		6	5 to 9	390	Dietary iron deficiency	3	Rate	2010	88.20664737	142.6719378	50.37915318
2	DALYs (Disability-Adjusted Life Years)	6	China	1	Male		6	5 to 9	388	Iodine deficiency	3	Rate	2010	1.246192872	2.721008054	0.45193718
2	DALYs (Disability-Adjusted Life Years)	6	China	2	Female		6	5 to 9	388	Iodine deficiency	3	Rate	2010	1.361105438	2.973800823	0.507116732
2	DALYs (Disability-Adjusted Life Years)	6	China	3	Both		6	5 to 9	388	Iodine deficiency	3	Rate	2011	1.303089523	2.824484291	0.467005878
2	DALYs (Disability-Adjusted Life Years)	6	China	1	Male		6	5 to 9	389	Vitamin A deficiency	3	Rate	2010	10.2211787	16.47018718	5.702943636
2	DALYs (Disability-Adjusted Life Years)	6	China	2	Female		6	5 to 9	389	Vitamin A deficiency	3	Rate	2010	7.116947471	12.26500855	3.82538248
2	DALYs (Disability-Adjusted Life Years)	6	China	3	Both		6	5 to 9	389	Vitamin A deficiency	3	Rate	2011	8.465907566	13.56531577	4.88658917
2	DALYs (Disability-Adjusted Life Years)	6	China	1	Male		6	5 to 9	390	Dietary iron deficiency	3	Rate	2010	94.26670344	161.2087858	49.86525431
2	DALYs (Disability-Adjusted Life Years)	6	China	2	Female		6	5 to 9	390	Dietary iron deficiency	3	Rate	2010	81.0097637	150.1580468	36.47901973
2	DALYs (Disability-Adjusted Life Years)	6	China	3	Both		6	5 to 9	390	Dietary iron deficiency	3	Rate	2011	85.34430878	139.114814	48.45056595
2	DALYs (Disability-Adjusted Life Years)	6	China	1	Male		6	5 to 9	388	Iodine deficiency	3	Rate	2011	1.263737108	2.785383232	0.459332072
2	DALYs (Disability-Adjusted Life Years)	6	China	2	Female		6	5 to 9	388	Iodine deficiency	3	Rate	2011	1.349946533	2.9088998	0.482555828
2	DALYs (Disability-Adjusted Life Years)	6	China	3	Both		6	5 to 9	388	Iodine deficiency	3	Rate	2008	1.26257916	2.704498207	0.468105494
2	DALYs (Disability-Adjusted Life Years)	6	China	1	Male		6	5 to 9	389	Vitamin A deficiency	3	Rate	2011	9.841668722	15.81628541	5.441385738
2	DALYs (Disability-Adjusted Life Years)	6	China	2	Female		6	5 to 9	389	Vitamin A deficiency	3	Rate	2011	6.827785654	11.76420352	3.737251919
2	DALYs (Disability-Adjusted Life Years)	6	China	3	Both		6	5 to 9	389	Vitamin A deficiency	3	Rate	2008	9.929149304	15.33999015	6.00786263
2	DALYs (Disability-Adjusted Life Years)	6	China	1	Male		6	5 to 9	390	Dietary iron deficiency	3	Rate	2011	91.57592869	157.7792905	47.45127472
2	DALYs (Disability-Adjusted Life Years)	6	China	2	Female		6	5 to 9	390	Dietary iron deficiency	3	Rate	2011	77.92430489	146.5006996	34.33619196
2	DALYs (Disability-Adjusted Life Years)	6	China	3	Both		6	5 to 9	390	Dietary iron deficiency	3	Rate	2008	98.9372729	157.8569432	59.35959139
2	DALYs (Disability-Adjusted Life Years)	6	China	1	Male		6	5 to 9	388	Iodine deficiency	3	Rate	2012	1.29485316	2.848330821	0.467834751
2	DALYs (Disability-Adjusted Life Years)	6	China	2	Female		6	5 to 9	388	Iodine deficiency	3	Rate	2012	1.336554797	2.933796103	0.475087967
2	DALYs (Disability-Adjusted Life Years)	6	China	3	Both		6	5 to 9	388	Iodine deficiency	3	Rate	2013	1.31936321	2.874005552	0.48968392
2	DALYs (Disability-Adjusted Life Years)	6	China	1	Male		6	5 to 9	389	Vitamin A deficiency	3	Rate	2012	9.563183139	15.707763	5.247549157
2	DALYs (Disability-Adjusted Life Years)	6	China	2	Female		6	5 to 9	389	Vitamin A deficiency	3	Rate	2012	6.626606002	11.22006152	3.619837931
2	DALYs (Disability-Adjusted Life Years)	6	China	3	Both		6	5 to 9	389	Vitamin A deficiency	3	Rate	2013	8.008546581	12.8414237	4.608303417
2	DALYs (Disability-Adjusted Life Years)	6	China	1	Male		6	5 to 9	390	Dietary iron deficiency	3	Rate	2012	89.39867964	157.1543635	45.52858161
2	DALYs (Disability-Adjusted Life Years)	6	China	2	Female		6	5 to 9	390	Dietary iron deficiency	3	Rate	2012	75.39986655	141.7827921	32.30222149
2	DALYs (Disability-Adjusted Life Years)	6	China	3	Both		6	5 to 9	390	Dietary iron deficiency	3	Rate	2013	81.06214992	133.6991003	45.32272904
2	DALYs (Disability-Adjusted Life Years)	6	China	1	Male		6	5 to 9	388	Iodine deficiency	3	Rate	2013	1.319585311	2.778763219	0.489727157
2	DALYs (Disability-Adjusted Life Years)	6	China	2	Female		6	5 to 9	388	Iodine deficiency	3	Rate	2013	1.319097679	2.957538495	0.47959392
2	DALYs (Disability-Adjusted Life Years)	6	China	3	Both		6	5 to 9	388	Iodine deficiency	3	Rate	2014	1.329533584	2.91764981	0.492060519
2	DALYs (Disability-Adjusted Life Years)	6	China	1	Male		6	5 to 9	389	Vitamin A deficiency	3	Rate	2013	9.318076508	15.6171353	5.133713388
2	DALYs (Disability-Adjusted Life Years)	6	China	2	Female		6	5 to 9	389	Vitamin A deficiency	3	Rate	2013	6.442948551	10.90232593	3.545107776
2	DALYs (Disability-Adjusted Life Years)	6	China	3	Both		6	5 to 9	389	Vitamin A deficiency	3	Rate	2014	7.800082276	12.63759383	4.447737427
2	DALYs (Disability-Adjusted Life Years)	6	China	1	Male		6	5 to 9	390	Dietary iron deficiency	3	Rate	2013	87.60065484	157.9638527	43.16336636
2	DALYs (Disability-Adjusted Life Years)	6	China	2	Female		6	5 to 9	390	Dietary iron deficiency	3	Rate	2013	73.24509267	140.1036841	31.04410214
2	DALYs (Disability-Adjusted Life Years)	6	China	3	Both		6	5 to 9	390	Dietary iron deficiency	3	Rate	2014	79.45041173	133.0172509	43.6020123
2	DALYs (Disability-Adjusted Life Years)	6	China	1	Male		6	5 to 9	388	Iodine deficiency	3	Rate	2014	1.34621926	2.970678271	0.49656186
2	DALYs (Disability-Adjusted Life Years)	6	China	2	Female		6	5 to 9	388	Iodine deficiency	3	Rate	2014	1.30957999	2.915083222	0.487030745
2	DALYs (Disability-Adjusted Life Years)	6	China	3	Both		6	5 to 9	388	Iodine deficiency	3	Rate	2012	1.313863308	2.900780969	0.486156882
2	DALYs (Disability-Adjusted Life Years)	6	China	1	Male		6	5 to 9	389	Vitamin A deficiency	3	Rate	2014	9.076340005	15.26490065	4.948419808
2	DALYs (Disability-Adjusted Life Years)	6	China	2	Female		6	5 to 9	389	Vitamin A deficiency	3	Rate	2014	6.273867245	10.72390396	3.43891377
2	DALYs (Disability-Adjusted Life Years)	6	China	3	Both		6	5 to 9	389	Vitamin A deficiency	3	Rate	2012	8.224512258	13.22370528	4.757457493
2	DALYs (Disability-Adjusted Life Years)	6	China	1	Male		6	5 to 9	390	Dietary iron deficiency	3	Rate	2014	86.15432015	154.449008	40.77651673
2	DALYs (Disability-Adjusted Life Years)	6	China	2	Female		6	5 to 9	390	Dietary iron deficiency	3	Rate	2014	71.43353116	141.5069531	29.30654761
2	DALYs (Disability-Adjusted Life Years)	6	China	3	Both		6	5 to 9	390	Dietary iron deficiency	3	Rate	2012	83.01716723	136.6543279	46.45875112
2	DALYs (Disability-Adjusted Life Years)	6	China	1	Male		6	5 to 9	388	Iodine deficiency	3	Rate	2015	1.358528599	3.029734485	0.508746084
2	DALYs (Disability-Adjusted Life Years)	6	China	2	Female		6	5 to 9	388	Iodine deficiency	3	Rate	2015	1.299919484	2.960125473	0.466383227
2	DALYs (Disability-Adjusted Life Years)	6	China	3	Both		6	5 to 9	388	Iodine deficiency	3	Rate	2015	1.33181904	2.9591341	0.501818366
2	DALYs (Disability-Adjusted Life Years)	6	China	1	Male		6	5 to 9	389	Vitamin A deficiency	3	Rate	2015	8.824717139	14.72559979	4.735565003
2	DALYs (Disability-Adjusted Life Years)	6	China	2	Female		6	5 to 9	389	Vitamin A deficiency	3	Rate	2015	6.118528542	10.58245946	3.336571125
2	DALYs (Disability-Adjusted Life Years)	6	China	3	Both		6	5 to 9	389	Vitamin A deficiency	3	Rate	2015	7.59144302	12.29598904	4.318021391
2	DALYs (Disability-Adjusted Life Years)	6	China	1	Male		6	5 to 9	390	Dietary iron deficiency	3	Rate	2015	84.71260869	155.1084685	38.9265875
2	DALYs (Disability-Adjusted Life Years)	6	China	2	Female		6	5 to 9	390	Dietary iron deficiency	3	Rate	2015	69.70677374	139.9606251	27.65888599
2	DALYs (Disability-Adjusted Life Years)	6	China	3	Both		6	5 to 9	390	Dietary iron deficiency	3	Rate	2015	77.87409496	132.205614	41.2184666
2	DALYs (Disability-Adjusted Life Years)	6	China	1	Male		6	5 to 9	388	Iodine deficiency	3	Rate	2016	1.363114625	3.036340186	0.497139558
2	DALYs (Disability-Adjusted Life Years)	6	China	2	Female		6	5 to 9	388	Iodine deficiency	3	Rate	2016	1.312846875	2.870909941	0.480339005
2	DALYs (Disability-Adjusted Life Years)	6	China	3	Both		6	5 to 9	388	Iodine deficiency	3	Rate	2017	1.348060543	2.8873196	0.497290062
2	DALYs (Disability-Adjusted Life Years)	6	China	1	Male		6	5 to 9	389	Vitamin A deficiency	3	Rate	2016	8.522533784	14.33176196	4.588028788
2	DALYs (Disability-Adjusted Life Years)	6	China	2	Female		6	5 to 9	389	Vitamin A deficiency	3	Rate	2016	5.905032683	10.21835741	3.162395969
2	DALYs (Disability-Adjusted Life Years)	6	China	3	Both		6	5 to 9	389	Vitamin A deficiency	3	Rate	2017	7.064684694	11.72871813	3.961997418
2	DALYs (Disability-Adjusted Life Years)	6	China	1	Male		6	5 to 9	390	Dietary iron deficiency	3	Rate	2016	83.37871033	157.7459506	37.9730315
2	DALYs (Disability-Adjusted Life Years)	6	China	2	Female		6	5 to 9	390	Dietary iron deficiency	3	Rate	2016	68.30399935	138.7338771	27.30104897
2	DALYs (Disability-Adjusted Life Years)	6	China	3	Both		6	5 to 9	390	Dietary iron deficiency	3	Rate	2017	74.99500801	130.3455879	38.59481693
2	DALYs (Disability-Adjusted Life Years)	6	China	1	Male		6	5 to 9	388	Iodine deficiency	3	Rate	2017	1.368003666	3.072873691	0.504037906
2	DALYs (Disability-Adjusted Life Years)	6	China	2	Female		6	5 to 9	388	Iodine deficiency	3	Rate	2017	1.324392805	2.84424297	0.485870669
2	DALYs (Disability-Adjusted Life Years)	6	China	3	Both		6	5 to 9	388	Iodine deficiency	3	Rate	2018	1.352093506	2.896542659	0.49685405
2	DALYs (Disability-Adjusted Life Years)	6	China	1	Male		6	5 to 9	389	Vitamin A deficiency	3	Rate	2017	8.229400316	13.95293172	4.444163981
2	DALYs (Disability-Adjusted Life Years)	6	China	2	Female		6	5 to 9	389	Vitamin A deficiency	3	Rate	2017	5.68244461	9.994479896	2.989831366
2	DALYs (Disability-Adjusted Life Years)	6	China	3	Both		6	5 to 9	389	Vitamin A deficiency	3	Rate	2018	7.068664771	11.57779396	4.030944962
2	DALYs (Disability-Adjusted Life Years)	6	China	1	Male		6	5 to 9	390	Dietary iron deficiency	3	Rate	2017	81.96288935	157.1562595	35.8285476
2	DALYs (Disability-Adjusted Life Years)	6	China	2	Female		6	5 to 9	390	Dietary iron deficiency	3	Rate	2017	66.72579215	137.1629232	26.35436477
2	DALYs (Disability-Adjusted Life Years)	6	China	3	Both		6	5 to 9	390	Dietary iron deficiency	3	Rate	2018	73.11349518	127.2635404	36.83562946
2	DALYs (Disability-Adjusted Life Years)	6	China	1	Male		6	5 to 9	388	Iodine deficiency	3	Rate	2018	1.375332633	2.989674982	0.496640819
2	DALYs (Disability-Adjusted Life Years)	6	China	2	Female		6	5 to 9	388	Iodine deficiency	3	Rate	2018	1.32462938	2.964245795	0.487130708
2	DALYs (Disability-Adjusted Life Years)	6	China	3	Both		6	5 to 9	388	Iodine deficiency	3	Rate	2016	1.340172836	2.940201555	0.503717273
2	DALYs (Disability-Adjusted Life Years)	6	China	1	Male		6	5 to 9	389	Vitamin A deficiency	3	Rate	2018	8.321247993	13.88152556	4.54775425
2	DALYs (Disability-Adjusted Life Years)	6	China	2	Female		6	5 to 9	389	Vitamin A deficiency	3	Rate	2018	5.588355084	9.618764485	2.995617383
2	DALYs (Disability-Adjusted Life Years)	6	China	3	Both		6	5 to 9	389	Vitamin A deficiency	3	Rate	2016	7.327927745	11.85031724	4.124401129
2	DALYs (Disability-Adjusted Life Years)	6	China	1	Male		6	5 to 9	390	Dietary iron deficiency	3	Rate	2018	80.11312849	153.4295935	34.39316674
2	DALYs (Disability-Adjusted Life Years)	6	China	2	Female		6	5 to 9	390	Dietary iron deficiency	3	Rate	2018	64.84129035	136.9936295	25.37711417
2	DALYs (Disability-Adjusted Life Years)	6	China	3	Both		6	5 to 9	390	Dietary iron deficiency	3	Rate	2016	76.49873585	130.9949052	39.92294696
2	DALYs (Disability-Adjusted Life Years)	6	China	1	Male		6	5 to 9	388	Iodine deficiency	3	Rate	2019	1.394556023	3.114924294	0.510693018
2	DALYs (Disability-Adjusted Life Years)	6	China	2	Female		6	5 to 9	388	Iodine deficiency	3	Rate	2019	1.318756297	2.898646654	0.475297954
2	DALYs (Disability-Adjusted Life Years)	6	China	3	Both		8	15 to 19	390	Dietary iron deficiency	3	Rate	2019	56.31952155	107.712474	26.31427701
2	DALYs (Disability-Adjusted Life Years)	6	China	1	Male		6	5 to 9	389	Vitamin A deficiency	3	Rate	2019	8.88710103	14.82329518	4.817320449
2	DALYs (Disability-Adjusted Life Years)	6	China	2	Female		6	5 to 9	389	Vitamin A deficiency	3	Rate	2019	5.624864313	9.704569056	2.979302259
2	DALYs (Disability-Adjusted Life Years)	6	China	3	Both		9	20 to 24	390	Dietary iron deficiency	3	Rate	2019	39.98647639	77.74434242	17.54500288
2	DALYs (Disability-Adjusted Life Years)	6	China	1	Male		6	5 to 9	390	Dietary iron deficiency	3	Rate	2019	77.96807956	149.496635	32.7584622
2	DALYs (Disability-Adjusted Life Years)	6	China	2	Female		6	5 to 9	390	Dietary iron deficiency	3	Rate	2019	62.49717849	133.4485943	24.09272498
2	DALYs (Disability-Adjusted Life Years)	6	China	3	Both		10	25 to 29	390	Dietary iron deficiency	3	Rate	2019	41.17633323	79.23239366	17.92005171
5	Prevalence	6	China	1	Male		7	10 to 14	388	Iodine deficiency	3	Rate	2011	335.4432162	537.1071279	208.2826766
5	Prevalence	6	China	2	Female		7	10 to 14	388	Iodine deficiency	3	Rate	1990	825.9972063	1261.256084	501.210198
5	Prevalence	6	China	3	Both		7	10 to 14	388	Iodine deficiency	3	Rate	1991	696.955745	1054.605355	421.4953804
5	Prevalence	6	China	1	Male		7	10 to 14	389	Vitamin A deficiency	3	Rate	1990	18486.68869	31101.46711	8907.873109
5	Prevalence	6	China	2	Female		7	10 to 14	389	Vitamin A deficiency	3	Rate	1990	10226.03844	16014.34149	5758.849804
5	Prevalence	6	China	3	Both		7	10 to 14	389	Vitamin A deficiency	3	Rate	1991	14030.70521	20795.05804	8696.870248
5	Prevalence	6	China	1	Male		7	10 to 14	390	Dietary iron deficiency	3	Rate	1990	5273.925079	7141.151569	3584.100668
5	Prevalence	6	China	2	Female		7	10 to 14	390	Dietary iron deficiency	3	Rate	1990	6364.506356	9246.947737	4041.792862
5	Prevalence	6	China	3	Both		7	10 to 14	390	Dietary iron deficiency	3	Rate	1991	5680.230554	7218.68364	4378.559619
5	Prevalence	6	China	1	Male		7	10 to 14	388	Iodine deficiency	3	Rate	2012	335.5138327	540.9914193	205.9373531
5	Prevalence	6	China	2	Female		7	10 to 14	388	Iodine deficiency	3	Rate	1991	779.7333269	1177.690068	477.9335164
5	Prevalence	6	China	3	Both		7	10 to 14	388	Iodine deficiency	3	Rate	1993	620.9097288	932.7066874	382.9933963
5	Prevalence	6	China	1	Male		7	10 to 14	389	Vitamin A deficiency	3	Rate	1991	17679.86004	29672.68669	8822.716447
5	Prevalence	6	China	2	Female		7	10 to 14	389	Vitamin A deficiency	3	Rate	1991	10136.30367	15816.84867	5860.830834
5	Prevalence	6	China	3	Both		7	10 to 14	389	Vitamin A deficiency	3	Rate	1993	13391.68782	19257.69769	8711.619512
5	Prevalence	6	China	1	Male		7	10 to 14	388	Iodine deficiency	3	Rate	2013	335.4185896	543.1983684	203.8310737
5	Prevalence	6	China	2	Female		7	10 to 14	388	Iodine deficiency	3	Rate	1992	736.3794983	1102.400696	458.6595828
5	Prevalence	6	China	3	Both		7	10 to 14	388	Iodine deficiency	3	Rate	1990	739.9034095	1122.465097	441.7693235
5	Prevalence	6	China	1	Male		7	10 to 14	389	Vitamin A deficiency	3	Rate	1992	17230.77649	28450.64906	9047.570499
5	Prevalence	6	China	2	Female		7	10 to 14	389	Vitamin A deficiency	3	Rate	1992	10206.49865	15840.28479	6162.24228
5	Prevalence	6	China	3	Both		7	10 to 14	389	Vitamin A deficiency	3	Rate	1990	14490.09871	21798.11377	8734.922328
5	Prevalence	6	China	1	Male		7	10 to 14	390	Dietary iron deficiency	3	Rate	1991	5177.116451	6917.289777	3610.85384
5	Prevalence	6	China	2	Female		7	10 to 14	390	Dietary iron deficiency	3	Rate	1991	6217.157165	8889.28183	4015.72692
5	Prevalence	6	China	3	Both		7	10 to 14	390	Dietary iron deficiency	3	Rate	1990	5801.559838	7485.536241	4381.894187
5	Prevalence	6	China	1	Male	10	7	10 to 14	388	Iodine deficiency	3	Rate	2014	335.0689006	543.5849164	202.2021288	2004
5	Prevalence	6	China	2	Female		7	10 to 14	388	Iodine deficiency	3	Rate	1993	697.7046688	1045.857477	438.2614856
5	Prevalence	6	China	3	Both		7	10 to 14	388	Iodine deficiency	3	Rate	1992	656.8013056	990.2193165	401.5612804
5	Prevalence	6	China	1	Male		7	10 to 14	389	Vitamin A deficiency	3	Rate	1993	16490.30332	26793.84384	9023.625568
5	Prevalence	6	China	2	Female		7	10 to 14	389	Vitamin A deficiency	3	Rate	1993	10082.70404	15336.40685	6246.180922
5	Prevalence	6	China	3	Both		7	10 to 14	389	Vitamin A deficiency	3	Rate	1992	13832.35427	20241.22917	8760.045301
5	Prevalence	6	China	1	Male		7	10 to 14	390	Dietary iron deficiency	3	Rate	1992	5070.132047	6723.34223	3580.918186
5	Prevalence	6	China	2	Female		7	10 to 14	390	Dietary iron deficiency	3	Rate	1992	6057.775418	8472.750647	4015.046998
5	Prevalence	6	China	3	Both		7	10 to 14	390	Dietary iron deficiency	3	Rate	1992	5547.964679	6972.758526	4328.249356
5	Prevalence	6	China	1	Male		7	10 to 14	390	Dietary iron deficiency	3	Rate	1993	4954.695011	6564.178149	3550.86585
5	Prevalence	6	China	2	Female		7	10 to 14	390	Dietary iron deficiency	3	Rate	1993	5888.022377	8195.291911	4019.982556
5	Prevalence	6	China	3	Both		7	10 to 14	390	Dietary iron deficiency	3	Rate	1993	5406.037631	6737.357578	4278.11936
5	Prevalence	6	China	1	Male		7	10 to 14	388	Iodine deficiency	3	Rate	2015	334.3717067	542.6438163	200.4950283
5	Prevalence	6	China	2	Female	10	7	10 to 14	388	Iodine deficiency	3	Rate	1994	665.2518938	994.7012576	420.9505392	1984
5	Prevalence	6	China	3	Both		7	10 to 14	388	Iodine deficiency	3	Rate	1994	590.6237748	881.5419006	369.1302558
5	Prevalence	6	China	1	Male	10	7	10 to 14	389	Vitamin A deficiency	3	Rate	1994	16090.3428	25464.98301	9056.479486	1984
5	Prevalence	6	China	2	Female	10	7	10 to 14	389	Vitamin A deficiency	3	Rate	1994	10115.56268	15062.50364	6452.307517	1984
5	Prevalence	6	China	3	Both		7	10 to 14	389	Vitamin A deficiency	3	Rate	1994	13205.19307	18394.79595	8897.432857
5	Prevalence	6	China	1	Male	10	7	10 to 14	390	Dietary iron deficiency	3	Rate	1994	4832.340902	6358.705134	3526.978717	1984
5	Prevalence	6	China	2	Female	10	7	10 to 14	390	Dietary iron deficiency	3	Rate	1994	5709.613859	7860.402388	3906.539006	1984
5	Prevalence	6	China	3	Both		7	10 to 14	390	Dietary iron deficiency	3	Rate	1994	5255.965501	6490.205594	4167.79661
5	Prevalence	6	China	1	Male		7	10 to 14	388	Iodine deficiency	3	Rate	2016	332.8869616	540.8192467	199.651498
5	Prevalence	6	China	2	Female		7	10 to 14	388	Iodine deficiency	3	Rate	1995	640.4859169	965.3415749	408.0139711
5	Prevalence	6	China	3	Both		7	10 to 14	388	Iodine deficiency	3	Rate	1997	530.7424609	786.0490915	341.6016998
5	Prevalence	6	China	1	Male		7	10 to 14	389	Vitamin A deficiency	3	Rate	1995	15449.37921	23828.01835	9161.910033
5	Prevalence	6	China	2	Female		7	10 to 14	389	Vitamin A deficiency	3	Rate	1995	9981.734578	14494.06862	6678.194124
5	Prevalence	6	China	3	Both		7	10 to 14	389	Vitamin A deficiency	3	Rate	1997	11502.92834	14956.97203	8638.9646
5	Prevalence	6	China	1	Male		7	10 to 14	388	Iodine deficiency	3	Rate	2017	331.5841279	538.8291503	197.0486926
5	Prevalence	6	China	2	Female		7	10 to 14	388	Iodine deficiency	3	Rate	1996	620.517938	928.207955	398.3040174
5	Prevalence	6	China	3	Both		7	10 to 14	388	Iodine deficiency	3	Rate	2001	461.0879402	689.6363797	305.5288942
5	Prevalence	6	China	1	Male		7	10 to 14	389	Vitamin A deficiency	3	Rate	1996	14477.56028	21695.30438	8886.622088
5	Prevalence	6	China	2	Female		7	10 to 14	389	Vitamin A deficiency	3	Rate	1996	9615.437859	13603.23062	6639.520851
5	Prevalence	6	China	3	Both		7	10 to 14	389	Vitamin A deficiency	3	Rate	2001	9641.299752	10729.45945	8596.957721
5	Prevalence	6	China	1	Male		7	10 to 14	390	Dietary iron deficiency	3	Rate	1995	4704.627128	6133.010629	3473.884825
5	Prevalence	6	China	2	Female		7	10 to 14	390	Dietary iron deficiency	3	Rate	1995	5524.425137	7537.09676	3750.131099
5	Prevalence	6	China	3	Both		7	10 to 14	390	Dietary iron deficiency	3	Rate	1997	4726.677214	5634.001623	3907.557102
5	Prevalence	6	China	1	Male		7	10 to 14	388	Iodine deficiency	3	Rate	2018	331.7381908	537.4365942	195.8378016
5	Prevalence	6	China	2	Female		7	10 to 14	388	Iodine deficiency	3	Rate	1997	601.4170712	898.480868	388.7004144
5	Prevalence	6	China	3	Both		7	10 to 14	388	Iodine deficiency	3	Rate	1995	567.2983514	849.7806446	359.7371916
5	Prevalence	6	China	1	Male		7	10 to 14	389	Vitamin A deficiency	3	Rate	1997	13577.05935	19529.79349	8840.829111
5	Prevalence	6	China	2	Female		7	10 to 14	389	Vitamin A deficiency	3	Rate	1997	9254.325364	12713.08984	6645.005045
5	Prevalence	6	China	3	Both		7	10 to 14	389	Vitamin A deficiency	3	Rate	1995	12814.82978	17451.32834	8999.85398
5	Prevalence	6	China	1	Male		7	10 to 14	390	Dietary iron deficiency	3	Rate	1996	4559.439307	5787.983778	3458.486979
5	Prevalence	6	China	2	Female		7	10 to 14	390	Dietary iron deficiency	3	Rate	1996	5320.706436	7075.542487	3725.286527
5	Prevalence	6	China	3	Both		7	10 to 14	390	Dietary iron deficiency	3	Rate	1995	5099.64153	6268.501035	4078.181912
5	Prevalence	6	China	1	Male	10	7	10 to 14	388	Iodine deficiency	3	Rate	2019	332.9515482	539.1090858	195.8333519	2009
5	Prevalence	6	China	2	Female		7	10 to 14	388	Iodine deficiency	3	Rate	1998	582.9901638	869.8390888	378.9915569
5	Prevalence	6	China	3	Both		7	10 to 14	388	Iodine deficiency	3	Rate	1996	548.4915006	816.1916977	350.7468327
5	Prevalence	6	China	1	Male		7	10 to 14	389	Vitamin A deficiency	3	Rate	1998	12853.82369	17593.16428	9083.383873
5	Prevalence	6	China	2	Female		7	10 to 14	389	Vitamin A deficiency	3	Rate	1998	8970.773307	11802.03894	6700.321301
5	Prevalence	6	China	3	Both		7	10 to 14	389	Vitamin A deficiency	3	Rate	1996	12140.20383	16103.91491	8864.98771
5	Prevalence	6	China	1	Male		7	10 to 14	390	Dietary iron deficiency	3	Rate	1997	4389.948588	5477.36617	3407.338501
5	Prevalence	6	China	2	Female		7	10 to 14	390	Dietary iron deficiency	3	Rate	1997	5091.730815	6637.096204	3661.893273
5	Prevalence	6	China	3	Both		7	10 to 14	390	Dietary iron deficiency	3	Rate	1996	4925.401429	5977.246129	4008.441524
5	Prevalence	6	China	2	Female	10	7	10 to 14	388	Iodine deficiency	3	Rate	1999	565.1344371	840.9397123	368.4990864	1989
5	Prevalence	6	China	1	Male	10	7	10 to 14	389	Vitamin A deficiency	3	Rate	1999	12219.68608	15778.60465	9339.839298	1989
5	Prevalence	6	China	3	Both		7	10 to 14	388	Iodine deficiency	3	Rate	1998	513.7703435	763.0848654	332.2864007
5	Prevalence	6	China	2	Female	10	7	10 to 14	389	Vitamin A deficiency	3	Rate	1999	8719.747824	11052.47819	6843.716264	1989
5	Prevalence	6	China	1	Male	10	7	10 to 14	390	Dietary iron deficiency	3	Rate	1999	4019.949398	4843.457161	3235.518045	1989
5	Prevalence	6	China	3	Both		7	10 to 14	389	Vitamin A deficiency	3	Rate	1998	10992.73868	13758.04502	8618.566239
5	Prevalence	6	China	1	Male		7	10 to 14	390	Dietary iron deficiency	3	Rate	1998	4206.457703	5156.829005	3330.918797
5	Prevalence	6	China	2	Female		7	10 to 14	390	Dietary iron deficiency	3	Rate	1998	4847.660532	6228.487695	3536.763221
5	Prevalence	6	China	3	Both		7	10 to 14	390	Dietary iron deficiency	3	Rate	1998	4513.776139	5336.731136	3762.718065
5	Prevalence	6	China	1	Male		8	15 to 19	388	Iodine deficiency	3	Rate	1990	1010.272937	1442.907034	695.757003
5	Prevalence	6	China	2	Female		7	10 to 14	388	Iodine deficiency	3	Rate	2000	547.8253955	809.5087935	360.8893441
5	Prevalence	6	China	3	Both		7	10 to 14	388	Iodine deficiency	3	Rate	2000	481.1487135	719.9527371	313.1429738
5	Prevalence	6	China	1	Male		7	10 to 14	389	Vitamin A deficiency	3	Rate	2000	11577.24947	14042.05355	9391.705426
5	Prevalence	6	China	2	Female		7	10 to 14	389	Vitamin A deficiency	3	Rate	2000	8412.81209	10214.1107	6867.026424
5	Prevalence	6	China	3	Both		7	10 to 14	389	Vitamin A deficiency	3	Rate	2000	10062.57093	11580.81681	8649.944808
5	Prevalence	6	China	2	Female	10	7	10 to 14	390	Dietary iron deficiency	3	Rate	1999	4599.191514	5936.035479	3393.611749	1989
5	Prevalence	6	China	2	Female	10	7	10 to 14	388	Iodine deficiency	3	Rate	2004	457.0542895	659.1300512	317.0515636	1994
5	Prevalence	6	China	3	Both		7	10 to 14	390	Dietary iron deficiency	3	Rate	2000	4088.449006	4794.076329	3435.877509
5	Prevalence	6	China	1	Male		7	10 to 14	390	Dietary iron deficiency	3	Rate	2000	3841.715089	4563.613326	3121.395136
5	Prevalence	6	China	2	Female		7	10 to 14	390	Dietary iron deficiency	3	Rate	2000	4357.186861	5627.972772	3249.494805
5	Prevalence	6	China	3	Both		7	10 to 14	390	Dietary iron deficiency	3	Rate	2001	3878.64609	4502.595521	3286.274875
5	Prevalence	6	China	1	Male		5	1 to 4	388	Iodine deficiency	3	Rate	1995	36.52774841	57.47679249	21.00990795
5	Prevalence	6	China	2	Female		7	10 to 14	388	Iodine deficiency	3	Rate	2001	526.9256803	771.9340694	356.0145351
5	Prevalence	6	China	3	Both		7	10 to 14	388	Iodine deficiency	3	Rate	1999	497.3135287	741.350795	322.5198701
5	Prevalence	6	China	1	Male		7	10 to 14	389	Vitamin A deficiency	3	Rate	2001	11019.82305	12710.43916	9557.349314
5	Prevalence	6	China	2	Female		7	10 to 14	389	Vitamin A deficiency	3	Rate	2001	8134.785676	9558.056697	6918.78636
5	Prevalence	6	China	3	Both		7	10 to 14	389	Vitamin A deficiency	3	Rate	1999	10543.24278	12647.35417	8654.416871
5	Prevalence	6	China	1	Male		7	10 to 14	390	Dietary iron deficiency	3	Rate	2001	3662.740879	4284.454963	3032.968829
5	Prevalence	6	China	2	Female		7	10 to 14	390	Dietary iron deficiency	3	Rate	2001	4114.5973	5257.571452	3113.041951
5	Prevalence	6	China	3	Both		7	10 to 14	390	Dietary iron deficiency	3	Rate	1999	4297.401883	5065.283287	3600.993108
5	Prevalence	6	China	1	Male		8	15 to 19	388	Iodine deficiency	3	Rate	1991	986.0949367	1380.899484	694.8962458
5	Prevalence	6	China	2	Female		7	10 to 14	388	Iodine deficiency	3	Rate	2002	501.5898074	728.3302422	343.1498245
5	Prevalence	6	China	3	Both		7	10 to 14	388	Iodine deficiency	3	Rate	2002	436.4347749	649.5913419	288.9983854
5	Prevalence	6	China	1	Male		7	10 to 14	389	Vitamin A deficiency	3	Rate	2002	10656.9933	11984.04178	9492.511429
5	Prevalence	6	China	2	Female		7	10 to 14	389	Vitamin A deficiency	3	Rate	2002	7983.369118	9279.72315	6827.546199
5	Prevalence	6	China	3	Both		7	10 to 14	389	Vitamin A deficiency	3	Rate	2002	9383.051122	10284.08071	8581.757633
5	Prevalence	6	China	1	Male		7	10 to 14	390	Dietary iron deficiency	3	Rate	2002	3472.842635	4062.967324	2868.246407
5	Prevalence	6	China	2	Female		7	10 to 14	390	Dietary iron deficiency	3	Rate	2002	3863.704107	4907.443057	2899.15975
5	Prevalence	6	China	3	Both		7	10 to 14	390	Dietary iron deficiency	3	Rate	2002	3659.082317	4242.719232	3085.578122
5	Prevalence	6	China	1	Male		8	15 to 19	388	Iodine deficiency	3	Rate	1992	961.3553534	1327.622922	692.7653032
5	Prevalence	6	China	2	Female		7	10 to 14	388	Iodine deficiency	3	Rate	2003	476.7106642	696.465379	327.1129481
5	Prevalence	6	China	3	Both		7	10 to 14	388	Iodine deficiency	3	Rate	2005	383.7981908	565.6678711	255.9151619
5	Prevalence	6	China	1	Male		7	10 to 14	389	Vitamin A deficiency	3	Rate	2003	10243.83486	11720.17572	8875.635803
5	Prevalence	6	China	2	Female		7	10 to 14	389	Vitamin A deficiency	3	Rate	2003	7726.39695	9035.549286	6517.93569
5	Prevalence	6	China	3	Both		7	10 to 14	389	Vitamin A deficiency	3	Rate	2005	7974.115621	9438.874545	6610.004373
5	Prevalence	6	China	1	Male		8	15 to 19	388	Iodine deficiency	3	Rate	1993	937.0956283	1274.434056	687.4166864
5	Prevalence	6	China	1	Male	10	7	10 to 14	389	Vitamin A deficiency	3	Rate	2004	9648.3034	11595.79147	7897.27203	1994
5	Prevalence	6	China	3	Both		7	10 to 14	388	Iodine deficiency	3	Rate	2003	412.1168328	610.2067737	275.5461054
5	Prevalence	6	China	2	Female	10	7	10 to 14	389	Vitamin A deficiency	3	Rate	2004	7321.816002	8794.686866	5941.611914	1994
5	Prevalence	6	China	1	Male	10	7	10 to 14	390	Dietary iron deficiency	3	Rate	2004	3095.22905	3708.094756	2479.746408	1994
5	Prevalence	6	China	3	Both		7	10 to 14	389	Vitamin A deficiency	3	Rate	2003	9048.851582	10041.48714	8168.033884
5	Prevalence	6	China	1	Male		7	10 to 14	390	Dietary iron deficiency	3	Rate	2003	3280.89125	3856.987641	2683.22539
5	Prevalence	6	China	2	Female		7	10 to 14	390	Dietary iron deficiency	3	Rate	2003	3613.416396	4669.386561	2682.516353
5	Prevalence	6	China	3	Both		7	10 to 14	390	Dietary iron deficiency	3	Rate	2003	3438.735059	3989.011349	2890.756332
5	Prevalence	6	China	2	Female	10	7	10 to 14	390	Dietary iron deficiency	3	Rate	2004	3371.831287	4412.671096	2435.115451	1994
5	Prevalence	6	China	2	Female	10	7	10 to 14	388	Iodine deficiency	3	Rate	2009	446.0521512	664.2774004	300.760619	1999
5	Prevalence	6	China	3	Both		7	10 to 14	390	Dietary iron deficiency	3	Rate	2005	3028.371446	3624.424725	2455.435918
5	Prevalence	6	China	1	Male	10	7	10 to 14	389	Vitamin A deficiency	3	Rate	2009	6547.662762	10378.91844	3844.251299	1999
5	Prevalence	6	China	2	Female		7	10 to 14	388	Iodine deficiency	3	Rate	2005	447.4141535	648.0346756	310.2263336
5	Prevalence	6	China	3	Both		7	10 to 14	388	Iodine deficiency	3	Rate	2004	392.9553147	581.8598217	264.0038278
5	Prevalence	6	China	1	Male		7	10 to 14	389	Vitamin A deficiency	3	Rate	2005	8970.18712	11532.20184	6801.036009
5	Prevalence	6	China	2	Female		7	10 to 14	389	Vitamin A deficiency	3	Rate	2005	6852.362697	8560.752428	5347.98805
5	Prevalence	6	China	3	Both		7	10 to 14	389	Vitamin A deficiency	3	Rate	2004	8548.87976	9793.416492	7442.357221
5	Prevalence	6	China	1	Male		7	10 to 14	390	Dietary iron deficiency	3	Rate	2005	2923.699748	3617.925799	2260.941846
5	Prevalence	6	China	2	Female		7	10 to 14	390	Dietary iron deficiency	3	Rate	2005	3146.250317	4255.191442	2171.415597
5	Prevalence	6	China	3	Both		7	10 to 14	390	Dietary iron deficiency	3	Rate	2004	3225.942433	3797.933204	2679.001103
5	Prevalence	6	China	1	Male		8	15 to 19	388	Iodine deficiency	3	Rate	1995	897.5544839	1212.189664	665.3855241
5	Prevalence	6	China	2	Female		7	10 to 14	388	Iodine deficiency	3	Rate	2006	445.6493145	650.1825469	309.4229527
5	Prevalence	6	China	3	Both		7	10 to 14	388	Iodine deficiency	3	Rate	2007	383.3277784	578.8799484	253.0837159
5	Prevalence	6	China	1	Male		7	10 to 14	389	Vitamin A deficiency	3	Rate	2006	8254.238762	11245.50658	5831.521333
5	Prevalence	6	China	2	Female		7	10 to 14	389	Vitamin A deficiency	3	Rate	2006	6378.613692	8323.431137	4787.17485
5	Prevalence	6	China	3	Both		7	10 to 14	389	Vitamin A deficiency	3	Rate	2007	6815.440495	8799.903851	5218.19108
5	Prevalence	6	China	1	Male		7	10 to 14	390	Dietary iron deficiency	3	Rate	2006	2754.044399	3463.190276	2088.942338
5	Prevalence	6	China	2	Female		7	10 to 14	390	Dietary iron deficiency	3	Rate	2006	2920.252039	3972.363444	2017.730055
5	Prevalence	6	China	3	Both		7	10 to 14	390	Dietary iron deficiency	3	Rate	2007	2628.942638	3231.440016	2067.589171
5	Prevalence	6	China	1	Male		8	15 to 19	388	Iodine deficiency	3	Rate	1996	881.3356602	1188.552954	655.2132545
5	Prevalence	6	China	2	Female		7	10 to 14	388	Iodine deficiency	3	Rate	2007	445.5686307	651.7363184	307.4986735
5	Prevalence	6	China	3	Both		7	10 to 14	388	Iodine deficiency	3	Rate	2006	382.626154	569.5680714	254.6554213
5	Prevalence	6	China	1	Male		7	10 to 14	389	Vitamin A deficiency	3	Rate	2007	7586.150589	11060.76775	5010.72262
5	Prevalence	6	China	2	Female		7	10 to 14	389	Vitamin A deficiency	3	Rate	2007	5933.889194	8074.27057	4243.308935
5	Prevalence	6	China	3	Both		7	10 to 14	389	Vitamin A deficiency	3	Rate	2006	7375.919745	9143.03987	5881.285513
5	Prevalence	6	China	1	Male		7	10 to 14	390	Dietary iron deficiency	3	Rate	2007	2578.764741	3290.65293	1914.212081
5	Prevalence	6	China	2	Female		7	10 to 14	390	Dietary iron deficiency	3	Rate	2007	2686.336969	3721.748266	1804.451287
5	Prevalence	6	China	3	Both		7	10 to 14	390	Dietary iron deficiency	3	Rate	2006	2831.876229	3425.164302	2271.426653
5	Prevalence	6	China	1	Male		8	15 to 19	388	Iodine deficiency	3	Rate	1997	863.8583029	1159.738134	643.8822302
5	Prevalence	6	China	2	Female		7	10 to 14	388	Iodine deficiency	3	Rate	2008	446.0629956	654.7051458	304.3229523
5	Prevalence	6	China	3	Both		7	10 to 14	388	Iodine deficiency	3	Rate	2008	384.7971408	589.531467	252.277085
5	Prevalence	6	China	1	Male		7	10 to 14	389	Vitamin A deficiency	3	Rate	2008	7077.410784	10779.25104	4389.102586
5	Prevalence	6	China	2	Female		7	10 to 14	389	Vitamin A deficiency	3	Rate	2008	5576.511998	7954.750161	3791.006965
5	Prevalence	6	China	3	Both		7	10 to 14	389	Vitamin A deficiency	3	Rate	2008	6379.734029	8615.330363	4699.557618
5	Prevalence	6	China	1	Male		7	10 to 14	390	Dietary iron deficiency	3	Rate	2008	2412.644936	3147.296656	1718.457548
5	Prevalence	6	China	2	Female		7	10 to 14	390	Dietary iron deficiency	3	Rate	2008	2464.959394	3527.880009	1566.803941
5	Prevalence	6	China	3	Both		7	10 to 14	390	Dietary iron deficiency	3	Rate	2008	2436.962752	3085.109153	1880.627321
5	Prevalence	6	China	1	Male		8	15 to 19	388	Iodine deficiency	3	Rate	1998	847.896584	1132.947435	635.4990731
5	Prevalence	6	China	2	Female	10	7	10 to 14	389	Vitamin A deficiency	3	Rate	2009	5182.703164	7628.072404	3379.149968	1999
5	Prevalence	6	China	3	Both		7	10 to 14	388	Iodine deficiency	3	Rate	2009	385.9622173	593.1521519	251.292009
5	Prevalence	6	China	1	Male	10	7	10 to 14	390	Dietary iron deficiency	3	Rate	2009	2270.591091	3040.162295	1549.172891	1999
5	Prevalence	6	China	2	Female	10	7	10 to 14	390	Dietary iron deficiency	3	Rate	2009	2276.909124	3391.050596	1369.068594	1999
5	Prevalence	6	China	3	Both		7	10 to 14	389	Vitamin A deficiency	3	Rate	2009	5915.028726	8249.068738	4222.458723
5	Prevalence	6	China	2	Female	10	7	10 to 14	388	Iodine deficiency	3	Rate	2014	424.30693	647.7930275	281.5555215	2004
5	Prevalence	6	China	1	Male	10	7	10 to 14	389	Vitamin A deficiency	3	Rate	2014	4603.204949	8597.837236	2147.383998	2004
5	Prevalence	6	China	3	Both		7	10 to 14	390	Dietary iron deficiency	3	Rate	2009	2273.519385	2974.955013	1698.655029
5	Prevalence	6	China	2	Female	10	7	10 to 14	389	Vitamin A deficiency	3	Rate	2014	3689.382365	6138.944971	2039.476915	2004
5	Prevalence	6	China	2	Female		7	10 to 14	388	Iodine deficiency	3	Rate	2010	444.4642444	669.2667682	295.5877951
5	Prevalence	6	China	3	Both		7	10 to 14	388	Iodine deficiency	3	Rate	2010	385.7707262	601.3356634	248.3438687
5	Prevalence	6	China	1	Male		7	10 to 14	389	Vitamin A deficiency	3	Rate	2010	5967.458394	9937.074122	3332.839019
5	Prevalence	6	China	2	Female		7	10 to 14	389	Vitamin A deficiency	3	Rate	2010	4743.809506	7192.842008	3016.790394
5	Prevalence	6	China	3	Both		7	10 to 14	389	Vitamin A deficiency	3	Rate	2010	5401.549993	7837.491835	3736.821952
5	Prevalence	6	China	1	Male		7	10 to 14	390	Dietary iron deficiency	3	Rate	2010	2167.536786	3020.706944	1409.043787
5	Prevalence	6	China	2	Female		7	10 to 14	390	Dietary iron deficiency	3	Rate	2010	2143.110083	3334.209764	1218.032562
5	Prevalence	6	China	3	Both		7	10 to 14	390	Dietary iron deficiency	3	Rate	2010	2156.240019	2914.934015	1555.710248
5	Prevalence	6	China	1	Male		8	15 to 19	388	Iodine deficiency	3	Rate	2000	830.1171892	1107.088991	620.5564804
5	Prevalence	6	China	2	Female		7	10 to 14	388	Iodine deficiency	3	Rate	2011	440.6120768	665.4683451	292.0731498
5	Prevalence	6	China	3	Both		7	10 to 14	388	Iodine deficiency	3	Rate	2011	384.017384	602.6787319	248.5836426
5	Prevalence	6	China	1	Male		7	10 to 14	389	Vitamin A deficiency	3	Rate	2011	5539.080297	9466.456638	2918.203775
5	Prevalence	6	China	2	Female		7	10 to 14	389	Vitamin A deficiency	3	Rate	2011	4442.183418	6889.621243	2696.154855
5	Prevalence	6	China	3	Both		7	10 to 14	389	Vitamin A deficiency	3	Rate	2011	5032.458349	7505.282791	3425.721577
5	Prevalence	6	China	1	Male		7	10 to 14	390	Dietary iron deficiency	3	Rate	2011	2097.213105	2964.20377	1344.228769
5	Prevalence	6	China	2	Female		7	10 to 14	390	Dietary iron deficiency	3	Rate	2011	2053.310349	3249.60366	1134.157598
5	Prevalence	6	China	3	Both		7	10 to 14	390	Dietary iron deficiency	3	Rate	2011	2076.935811	2822.583619	1475.005925
5	Prevalence	6	China	1	Male		8	15 to 19	388	Iodine deficiency	3	Rate	2001	833.2328381	1100.67912	624.3045882
5	Prevalence	6	China	2	Female		7	10 to 14	388	Iodine deficiency	3	Rate	2012	435.3254903	661.2789876	288.5941307
5	Prevalence	6	China	3	Both		7	10 to 14	388	Iodine deficiency	3	Rate	2012	381.5700934	602.9219465	246.5367967
5	Prevalence	6	China	1	Male		7	10 to 14	389	Vitamin A deficiency	3	Rate	2012	5215.192349	9341.4812	2599.757039
5	Prevalence	6	China	2	Female		7	10 to 14	389	Vitamin A deficiency	3	Rate	2012	4184.496805	6757.310041	2452.653077
5	Prevalence	6	China	3	Both		7	10 to 14	389	Vitamin A deficiency	3	Rate	2012	4739.596774	7248.410804	3144.546667
5	Prevalence	6	China	1	Male		7	10 to 14	390	Dietary iron deficiency	3	Rate	2012	2040.47805	2934.56913	1286.365947
5	Prevalence	6	China	2	Female		7	10 to 14	390	Dietary iron deficiency	3	Rate	2012	1980.250616	3183.554903	1069.343846
5	Prevalence	6	China	3	Both		7	10 to 14	390	Dietary iron deficiency	3	Rate	2012	2012.687204	2772.095832	1412.311396
5	Prevalence	6	China	1	Male		8	15 to 19	388	Iodine deficiency	3	Rate	2002	843.3545983	1114.97584	633.0879956
5	Prevalence	6	China	2	Female		7	10 to 14	388	Iodine deficiency	3	Rate	2013	429.5866814	654.3311779	285.1770606
5	Prevalence	6	China	3	Both		7	10 to 14	388	Iodine deficiency	3	Rate	2013	378.8325569	603.0293341	243.058222
5	Prevalence	6	China	1	Male		7	10 to 14	389	Vitamin A deficiency	3	Rate	2013	4937.353989	9123.289254	2378.107987
5	Prevalence	6	China	2	Female		7	10 to 14	389	Vitamin A deficiency	3	Rate	2013	3950.51559	6541.102494	2257.023507
5	Prevalence	6	China	3	Both		7	10 to 14	389	Vitamin A deficiency	3	Rate	2013	4482.395529	6847.569642	2886.512303
5	Prevalence	6	China	1	Male		7	10 to 14	390	Dietary iron deficiency	3	Rate	2013	1993.066877	2904.900768	1220.063103
5	Prevalence	6	China	2	Female		7	10 to 14	390	Dietary iron deficiency	3	Rate	2013	1919.368166	3142.03918	1021.568005
5	Prevalence	6	China	3	Both		7	10 to 14	390	Dietary iron deficiency	3	Rate	2013	1959.089833	2734.890114	1336.11103
5	Prevalence	6	China	1	Male		8	15 to 19	388	Iodine deficiency	3	Rate	2003	855.8558647	1122.81539	647.9095683
5	Prevalence	6	China	1	Male	10	7	10 to 14	390	Dietary iron deficiency	3	Rate	2014	1950.68784	2909.590209	1166.285145	2004
5	Prevalence	6	China	3	Both		7	10 to 14	388	Iodine deficiency	3	Rate	2015	373.9178958	600.1348403	237.4563554
5	Prevalence	6	China	2	Female	10	7	10 to 14	390	Dietary iron deficiency	3	Rate	2014	1866.059542	3135.484802	961.251207	2004
5	Prevalence	6	China	2	Female	10	7	10 to 14	388	Iodine deficiency	3	Rate	2019	413.0766199	627.8587147	271.2701491	2009
5	Prevalence	6	China	3	Both		7	10 to 14	389	Vitamin A deficiency	3	Rate	2015	4016.569242	6296.99687	2468.608612
5	Prevalence	6	China	1	Male	10	7	10 to 14	389	Vitamin A deficiency	3	Rate	2019	3243.339468	6846.90157	1308.732748	2009
5	Prevalence	6	China	2	Female	10	7	10 to 14	389	Vitamin A deficiency	3	Rate	2019	2646.168469	4649.832762	1337.205956	2009
5	Prevalence	6	China	3	Both		7	10 to 14	390	Dietary iron deficiency	3	Rate	2015	1866.057951	2690.680827	1200.917015
5	Prevalence	6	China	1	Male	10	7	10 to 14	390	Dietary iron deficiency	3	Rate	2019	1711.330179	2754.890792	900.8251822	2009
5	Prevalence	6	China	2	Female		7	10 to 14	388	Iodine deficiency	3	Rate	2015	420.3553077	642.9219433	277.2610741
5	Prevalence	6	China	3	Both		7	10 to 14	388	Iodine deficiency	3	Rate	2014	376.1673326	603.5431183	239.912191
5	Prevalence	6	China	1	Male		7	10 to 14	389	Vitamin A deficiency	3	Rate	2015	4422.139676	8570.894974	2014.318128
5	Prevalence	6	China	2	Female		7	10 to 14	389	Vitamin A deficiency	3	Rate	2015	3540.325088	5945.663601	1921.262804
5	Prevalence	6	China	3	Both		7	10 to 14	389	Vitamin A deficiency	3	Rate	2014	4182.345417	6481.016862	2634.199711
5	Prevalence	6	China	1	Male		7	10 to 14	390	Dietary iron deficiency	3	Rate	2015	1908.994514	2909.464572	1096.415788
5	Prevalence	6	China	2	Female		7	10 to 14	390	Dietary iron deficiency	3	Rate	2015	1815.639367	3123.700893	892.4059336
5	Prevalence	6	China	3	Both		7	10 to 14	390	Dietary iron deficiency	3	Rate	2014	1911.712413	2705.846271	1270.915084
5	Prevalence	6	China	1	Male		8	15 to 19	388	Iodine deficiency	3	Rate	2005	869.7471463	1139.13432	653.3733792
5	Prevalence	6	China	2	Female		7	10 to 14	388	Iodine deficiency	3	Rate	2016	417.5925762	639.9342617	273.7728422
5	Prevalence	6	China	3	Both		7	10 to 14	388	Iodine deficiency	3	Rate	2017	370.1348465	583.6159399	234.3478372
5	Prevalence	6	China	1	Male		7	10 to 14	389	Vitamin A deficiency	3	Rate	2016	4312.983594	8555.875722	1894.622275
5	Prevalence	6	China	2	Female		7	10 to 14	389	Vitamin A deficiency	3	Rate	2016	3442.424545	5980.191663	1838.261061
5	Prevalence	6	China	3	Both		7	10 to 14	389	Vitamin A deficiency	3	Rate	2017	3546.886937	5860.431453	2082.24752
5	Prevalence	6	China	1	Male		7	10 to 14	390	Dietary iron deficiency	3	Rate	2016	1868.771377	2886.324541	1063.603724
5	Prevalence	6	China	2	Female		7	10 to 14	390	Dietary iron deficiency	3	Rate	2016	1769.240499	3073.673326	844.184383
5	Prevalence	6	China	3	Both		7	10 to 14	390	Dietary iron deficiency	3	Rate	2017	1779.316143	2601.338764	1113.086524
5	Prevalence	6	China	1	Male		8	15 to 19	388	Iodine deficiency	3	Rate	2006	861.3085418	1134.396409	650.3369051
5	Prevalence	6	China	2	Female		7	10 to 14	388	Iodine deficiency	3	Rate	2017	415.6879627	637.8000136	270.7536566
5	Prevalence	6	China	3	Both		7	10 to 14	388	Iodine deficiency	3	Rate	2016	371.7779987	593.1207729	235.707294
5	Prevalence	6	China	1	Male		7	10 to 14	389	Vitamin A deficiency	3	Rate	2017	3896.060647	7973.722808	1654.402669
5	Prevalence	6	China	2	Female		7	10 to 14	389	Vitamin A deficiency	3	Rate	2017	3134.288906	5491.236251	1630.833377
5	Prevalence	6	China	3	Both		7	10 to 14	389	Vitamin A deficiency	3	Rate	2016	3913.282294	6267.751519	2346.95106
5	Prevalence	6	China	1	Male		7	10 to 14	390	Dietary iron deficiency	3	Rate	2017	1827.07628	2924.087537	1019.289612
5	Prevalence	6	China	2	Female		7	10 to 14	390	Dietary iron deficiency	3	Rate	2017	1722.8808	3039.312943	796.5452154
5	Prevalence	6	China	3	Both		7	10 to 14	390	Dietary iron deficiency	3	Rate	2016	1823.073591	2666.194114	1157.250232
5	Prevalence	6	China	1	Male		8	15 to 19	388	Iodine deficiency	3	Rate	2007	842.1592795	1115.169001	634.2728384
5	Prevalence	6	China	2	Female		7	10 to 14	388	Iodine deficiency	3	Rate	2018	414.3340635	632.5014952	271.0357963
5	Prevalence	6	China	3	Both		11	30 to 34	390	Dietary iron deficiency	3	Rate	2019	3582.186069	5056.369562	2341.110585
5	Prevalence	6	China	1	Male		7	10 to 14	389	Vitamin A deficiency	3	Rate	2018	3507.331478	7180.906424	1443.385227
5	Prevalence	6	China	2	Female		7	10 to 14	389	Vitamin A deficiency	3	Rate	2018	2846.389749	4988.148006	1457.611636
5	Prevalence	6	China	3	Both		12	35 to 39	390	Dietary iron deficiency	3	Rate	2019	5609.441635	7223.709058	4078.573063
5	Prevalence	6	China	1	Male		7	10 to 14	390	Dietary iron deficiency	3	Rate	2018	1774.334694	2854.863239	960.202323
5	Prevalence	6	China	2	Female		7	10 to 14	390	Dietary iron deficiency	3	Rate	2018	1665.85411	2996.978915	769.1923065
5	Prevalence	6	China	3	Both		13	40 to 44	390	Dietary iron deficiency	3	Rate	2019	6029.685909	7759.506657	4354.893958
5	Prevalence	6	China	1	Male		28	<1 year	388	Iodine deficiency	3	Rate	1995	1.515691953	2.390076264	0.862784933
5	Prevalence	6	China	2	Female	10	7	10 to 14	390	Dietary iron deficiency	3	Rate	2019	1599.193726	2964.308128	724.759789	2009
5	Prevalence	6	China	3	Both		7	10 to 14	388	Iodine deficiency	3	Rate	2018	369.5530242	582.339126	233.1895123
5	Prevalence	6	China	1	Male	15	8	15 to 19	388	Iodine deficiency	3	Rate	1994	915.13985	1248.165577	678.9625972	1979
5	Prevalence	6	China	1	Male	15	8	15 to 19	388	Iodine deficiency	3	Rate	1999	835.8784097	1112.965245	626.3697174	1984
5	Prevalence	6	China	3	Both		7	10 to 14	389	Vitamin A deficiency	3	Rate	2018	3204.732806	5442.681186	1871.684907
5	Prevalence	6	China	1	Male	15	8	15 to 19	388	Iodine deficiency	3	Rate	2004	866.1876252	1134.988005	654.2736018	1989
5	Prevalence	6	China	1	Male	15	8	15 to 19	388	Iodine deficiency	3	Rate	2009	791.9139889	1057.991666	591.6667434	1994
5	Prevalence	6	China	3	Both		7	10 to 14	390	Dietary iron deficiency	3	Rate	2018	1724.669074	2549.310926	1072.199987
2	DALYs (Disability-Adjusted Life Years)	6	China	1	Male		7	10 to 14	388	Iodine deficiency	3	Rate	1990	12.58024528	22.11659026	6.035147539
2	DALYs (Disability-Adjusted Life Years)	6	China	2	Female		7	10 to 14	388	Iodine deficiency	3	Rate	1990	15.59436588	27.28380243	8.207469458
2	DALYs (Disability-Adjusted Life Years)	6	China	3	Both		7	10 to 14	388	Iodine deficiency	3	Rate	1993	10.59593651	18.62963894	5.630633627
2	DALYs (Disability-Adjusted Life Years)	6	China	1	Male		7	10 to 14	389	Vitamin A deficiency	3	Rate	1990	25.1177925	43.78760802	12.0132942
2	DALYs (Disability-Adjusted Life Years)	6	China	2	Female		7	10 to 14	389	Vitamin A deficiency	3	Rate	1990	16.28610263	28.35346859	8.097442574
2	DALYs (Disability-Adjusted Life Years)	6	China	3	Both		7	10 to 14	389	Vitamin A deficiency	3	Rate	1993	18.46115972	28.83567116	10.57273364
2	DALYs (Disability-Adjusted Life Years)	6	China	1	Male		7	10 to 14	390	Dietary iron deficiency	3	Rate	1990	191.7348129	324.5890213	101.2605052
2	DALYs (Disability-Adjusted Life Years)	6	China	2	Female		7	10 to 14	390	Dietary iron deficiency	3	Rate	1990	228.4999564	411.6060082	111.5599636
2	DALYs (Disability-Adjusted Life Years)	6	China	3	Both		7	10 to 14	390	Dietary iron deficiency	3	Rate	1993	192.0272167	303.1596484	114.3673427
2	DALYs (Disability-Adjusted Life Years)	6	China	1	Male		7	10 to 14	388	Iodine deficiency	3	Rate	1991	11.49021559	19.68958463	5.733462276
2	DALYs (Disability-Adjusted Life Years)	6	China	2	Female		7	10 to 14	388	Iodine deficiency	3	Rate	1991	14.22716349	25.11013768	7.479814069
2	DALYs (Disability-Adjusted Life Years)	6	China	3	Both		7	10 to 14	388	Iodine deficiency	3	Rate	1992	11.6431403	20.35296279	6.18800518
2	DALYs (Disability-Adjusted Life Years)	6	China	1	Male		7	10 to 14	389	Vitamin A deficiency	3	Rate	1991	24.00733906	41.54380429	12.0811699
2	DALYs (Disability-Adjusted Life Years)	6	China	2	Female		7	10 to 14	389	Vitamin A deficiency	3	Rate	1991	15.91080766	27.10886682	8.236667575
2	DALYs (Disability-Adjusted Life Years)	6	China	3	Both		7	10 to 14	389	Vitamin A deficiency	3	Rate	1992	19.28927433	30.53088622	11.04823668
2	DALYs (Disability-Adjusted Life Years)	6	China	1	Male		7	10 to 14	390	Dietary iron deficiency	3	Rate	1991	187.3480937	313.4983754	100.8403651
2	DALYs (Disability-Adjusted Life Years)	6	China	2	Female		7	10 to 14	390	Dietary iron deficiency	3	Rate	1991	221.6772416	397.5698802	110.6358329
2	DALYs (Disability-Adjusted Life Years)	6	China	3	Both		7	10 to 14	390	Dietary iron deficiency	3	Rate	1992	198.1184749	315.8829458	116.9432815
2	DALYs (Disability-Adjusted Life Years)	6	China	1	Male		7	10 to 14	388	Iodine deficiency	3	Rate	1992	10.43340603	18.02764404	5.35349773
2	DALYs (Disability-Adjusted Life Years)	6	China	2	Female		7	10 to 14	388	Iodine deficiency	3	Rate	1992	12.9338339	22.3666602	6.937122252
2	DALYs (Disability-Adjusted Life Years)	6	China	3	Both		7	10 to 14	388	Iodine deficiency	3	Rate	1991	12.81419942	22.20507371	6.804507461
2	DALYs (Disability-Adjusted Life Years)	6	China	1	Male		7	10 to 14	389	Vitamin A deficiency	3	Rate	1992	22.82543493	38.14229627	11.68239841
2	DALYs (Disability-Adjusted Life Years)	6	China	2	Female		7	10 to 14	389	Vitamin A deficiency	3	Rate	1992	15.51646241	26.0118726	8.20087831
2	DALYs (Disability-Adjusted Life Years)	6	China	3	Both		7	10 to 14	389	Vitamin A deficiency	3	Rate	1991	20.09068553	32.18669601	11.25886574
2	DALYs (Disability-Adjusted Life Years)	6	China	1	Male		7	10 to 14	390	Dietary iron deficiency	3	Rate	1992	182.5477859	300.7780194	100.6730627
2	DALYs (Disability-Adjusted Life Years)	6	China	2	Female		7	10 to 14	390	Dietary iron deficiency	3	Rate	1992	214.7312048	380.730669	112.1921978
2	DALYs (Disability-Adjusted Life Years)	6	China	3	Both		7	10 to 14	390	Dietary iron deficiency	3	Rate	1991	203.9546344	329.5557467	118.6558517
2	DALYs (Disability-Adjusted Life Years)	6	China	1	Male		7	10 to 14	388	Iodine deficiency	3	Rate	1993	9.483495464	16.9758894	4.843153554
2	DALYs (Disability-Adjusted Life Years)	6	China	2	Female		7	10 to 14	388	Iodine deficiency	3	Rate	1993	11.78390235	20.56095055	6.367907297
2	DALYs (Disability-Adjusted Life Years)	6	China	3	Both		7	10 to 14	388	Iodine deficiency	3	Rate	1994	9.738710055	17.21820692	5.096852562
2	DALYs (Disability-Adjusted Life Years)	6	China	1	Male		7	10 to 14	389	Vitamin A deficiency	3	Rate	1993	21.6400326	35.86741807	11.36346463
2	DALYs (Disability-Adjusted Life Years)	6	China	2	Female		7	10 to 14	389	Vitamin A deficiency	3	Rate	1993	15.06646981	24.64949935	8.121667791
2	DALYs (Disability-Adjusted Life Years)	6	China	3	Both		7	10 to 14	389	Vitamin A deficiency	3	Rate	1994	17.62320148	27.32483752	10.1865055
2	DALYs (Disability-Adjusted Life Years)	6	China	1	Male		7	10 to 14	390	Dietary iron deficiency	3	Rate	1993	177.6497322	288.2679325	99.49610993
2	DALYs (Disability-Adjusted Life Years)	6	China	2	Female		7	10 to 14	390	Dietary iron deficiency	3	Rate	1993	207.3808037	360.6003705	109.0480942
2	DALYs (Disability-Adjusted Life Years)	6	China	3	Both		7	10 to 14	390	Dietary iron deficiency	3	Rate	1994	185.6271938	289.7455954	111.2423216
2	DALYs (Disability-Adjusted Life Years)	6	China	1	Male		7	10 to 14	388	Iodine deficiency	3	Rate	1994	8.689281399	15.42694826	4.53772249
2	DALYs (Disability-Adjusted Life Years)	6	China	2	Female		7	10 to 14	388	Iodine deficiency	3	Rate	1994	10.8625154	19.49323341	5.627670045
2	DALYs (Disability-Adjusted Life Years)	6	China	3	Both		7	10 to 14	388	Iodine deficiency	3	Rate	1990	14.03850871	24.67870932	7.145857085
2	DALYs (Disability-Adjusted Life Years)	6	China	1	Male		7	10 to 14	389	Vitamin A deficiency	3	Rate	1994	20.45872925	33.10061218	10.98531554
2	DALYs (Disability-Adjusted Life Years)	6	China	2	Female		7	10 to 14	389	Vitamin A deficiency	3	Rate	1994	14.58670992	23.71576811	7.897773691
2	DALYs (Disability-Adjusted Life Years)	6	China	3	Both		7	10 to 14	389	Vitamin A deficiency	3	Rate	1990	20.84492751	34.24172707	11.55277041
2	DALYs (Disability-Adjusted Life Years)	6	China	1	Male		7	10 to 14	390	Dietary iron deficiency	3	Rate	1994	172.445434	276.6010295	97.86714325
2	DALYs (Disability-Adjusted Life Years)	6	China	2	Female		7	10 to 14	390	Dietary iron deficiency	3	Rate	1994	199.7431911	344.7691376	105.7989546
2	DALYs (Disability-Adjusted Life Years)	6	China	3	Both		7	10 to 14	390	Dietary iron deficiency	3	Rate	1990	209.5221783	342.9759059	118.6565
2	DALYs (Disability-Adjusted Life Years)	6	China	1	Male		7	10 to 14	388	Iodine deficiency	3	Rate	1995	8.130477449	14.26555254	4.193324758
2	DALYs (Disability-Adjusted Life Years)	6	China	2	Female		7	10 to 14	388	Iodine deficiency	3	Rate	1995	10.21437564	17.94428007	5.397243724
2	DALYs (Disability-Adjusted Life Years)	6	China	3	Both		7	10 to 14	388	Iodine deficiency	3	Rate	1995	9.1345904	16.17162566	4.846209302
2	DALYs (Disability-Adjusted Life Years)	6	China	1	Male		7	10 to 14	389	Vitamin A deficiency	3	Rate	1995	19.30796278	31.21833012	10.25619098
2	DALYs (Disability-Adjusted Life Years)	6	China	2	Female		7	10 to 14	389	Vitamin A deficiency	3	Rate	1995	14.1017371	22.78690404	7.643460326
2	DALYs (Disability-Adjusted Life Years)	6	China	3	Both		7	10 to 14	389	Vitamin A deficiency	3	Rate	1995	16.79937639	24.85260239	9.667156911
2	DALYs (Disability-Adjusted Life Years)	6	China	1	Male		7	10 to 14	390	Dietary iron deficiency	3	Rate	1995	167.044748	262.5301976	96.18456446
2	DALYs (Disability-Adjusted Life Years)	6	China	2	Female		7	10 to 14	390	Dietary iron deficiency	3	Rate	1995	191.9695858	330.6121502	101.7136241
2	DALYs (Disability-Adjusted Life Years)	6	China	3	Both		7	10 to 14	390	Dietary iron deficiency	3	Rate	1995	179.0546209	281.7216019	107.0010504
2	DALYs (Disability-Adjusted Life Years)	6	China	1	Male		7	10 to 14	388	Iodine deficiency	3	Rate	1996	7.577430826	13.61893946	4.03343631
2	DALYs (Disability-Adjusted Life Years)	6	China	2	Female		7	10 to 14	388	Iodine deficiency	3	Rate	1996	9.579743138	17.06513847	5.099562881
2	DALYs (Disability-Adjusted Life Years)	6	China	3	Both		7	10 to 14	388	Iodine deficiency	3	Rate	1997	7.718401362	13.8448837	4.016349664
2	DALYs (Disability-Adjusted Life Years)	6	China	1	Male		7	10 to 14	389	Vitamin A deficiency	3	Rate	1996	18.02497215	28.63899551	9.886430528
2	DALYs (Disability-Adjusted Life Years)	6	China	2	Female		7	10 to 14	389	Vitamin A deficiency	3	Rate	1996	13.4763738	21.28581789	7.552939332
2	DALYs (Disability-Adjusted Life Years)	6	China	3	Both		7	10 to 14	389	Vitamin A deficiency	3	Rate	1997	14.76100215	21.79756601	8.859911721
2	DALYs (Disability-Adjusted Life Years)	6	China	1	Male		7	10 to 14	390	Dietary iron deficiency	3	Rate	1996	160.9866723	247.536521	95.48664513
2	DALYs (Disability-Adjusted Life Years)	6	China	2	Female		7	10 to 14	390	Dietary iron deficiency	3	Rate	1996	183.5818378	312.8961455	99.86759765
2	DALYs (Disability-Adjusted Life Years)	6	China	3	Both		7	10 to 14	390	Dietary iron deficiency	3	Rate	1997	163.8455702	254.6180824	99.05539065
2	DALYs (Disability-Adjusted Life Years)	6	China	1	Male		7	10 to 14	388	Iodine deficiency	3	Rate	1997	6.827178728	12.40510823	3.505321353
2	DALYs (Disability-Adjusted Life Years)	6	China	2	Female		7	10 to 14	388	Iodine deficiency	3	Rate	1997	8.684591959	15.71326243	4.615238216
2	DALYs (Disability-Adjusted Life Years)	6	China	3	Both		7	10 to 14	388	Iodine deficiency	3	Rate	1998	6.882060814	12.77287655	3.427830247
2	DALYs (Disability-Adjusted Life Years)	6	China	1	Male		7	10 to 14	389	Vitamin A deficiency	3	Rate	1997	16.64122648	25.83556251	9.549030927
2	DALYs (Disability-Adjusted Life Years)	6	China	2	Female		7	10 to 14	389	Vitamin A deficiency	3	Rate	1997	12.72261691	19.92358825	7.289025101
2	DALYs (Disability-Adjusted Life Years)	6	China	3	Both		7	10 to 14	389	Vitamin A deficiency	3	Rate	1998	13.61395462	19.90180907	8.205722596
2	DALYs (Disability-Adjusted Life Years)	6	China	1	Male		7	10 to 14	390	Dietary iron deficiency	3	Rate	1997	154.086897	235.0586733	92.0734333
2	DALYs (Disability-Adjusted Life Years)	6	China	2	Female		7	10 to 14	390	Dietary iron deficiency	3	Rate	1997	174.4251245	292.7738091	96.34495941
2	DALYs (Disability-Adjusted Life Years)	6	China	3	Both		7	10 to 14	390	Dietary iron deficiency	3	Rate	1998	155.4762594	239.9870971	94.24004892
2	DALYs (Disability-Adjusted Life Years)	6	China	1	Male		7	10 to 14	388	Iodine deficiency	3	Rate	1998	6.069368926	11.34359761	3.031713086
2	DALYs (Disability-Adjusted Life Years)	6	China	2	Female		7	10 to 14	388	Iodine deficiency	3	Rate	1998	7.765005363	14.31683059	3.8587712
2	DALYs (Disability-Adjusted Life Years)	6	China	3	Both		7	10 to 14	388	Iodine deficiency	3	Rate	1999	6.144580251	11.89399946	2.821647581
2	DALYs (Disability-Adjusted Life Years)	6	China	1	Male		7	10 to 14	389	Vitamin A deficiency	3	Rate	1998	15.22719928	23.21738754	8.860470587
2	DALYs (Disability-Adjusted Life Years)	6	China	2	Female		7	10 to 14	389	Vitamin A deficiency	3	Rate	1998	11.861254	18.57232657	6.958495242
2	DALYs (Disability-Adjusted Life Years)	6	China	3	Both		7	10 to 14	389	Vitamin A deficiency	3	Rate	1999	12.53894727	18.50690819	7.610300135
2	DALYs (Disability-Adjusted Life Years)	6	China	1	Male		7	10 to 14	390	Dietary iron deficiency	3	Rate	1998	146.9784055	223.9240007	87.70083646
2	DALYs (Disability-Adjusted Life Years)	6	China	2	Female		7	10 to 14	390	Dietary iron deficiency	3	Rate	1998	164.7087051	271.9657246	93.66946391
2	DALYs (Disability-Adjusted Life Years)	6	China	3	Both		7	10 to 14	390	Dietary iron deficiency	3	Rate	1999	147.0232968	223.7143111	90.52122283
2	DALYs (Disability-Adjusted Life Years)	6	China	1	Male		7	10 to 14	388	Iodine deficiency	3	Rate	1999	5.400219852	10.45762384	2.48864016
2	DALYs (Disability-Adjusted Life Years)	6	China	2	Female		7	10 to 14	388	Iodine deficiency	3	Rate	1999	6.954233301	13.38592846	3.268841451
2	DALYs (Disability-Adjusted Life Years)	6	China	3	Both		7	10 to 14	388	Iodine deficiency	3	Rate	1996	8.539997624	14.98033767	4.477558978
2	DALYs (Disability-Adjusted Life Years)	6	China	1	Male		7	10 to 14	389	Vitamin A deficiency	3	Rate	1999	13.95633317	20.7115567	8.187152659
2	DALYs (Disability-Adjusted Life Years)	6	China	2	Female		7	10 to 14	389	Vitamin A deficiency	3	Rate	1999	10.99723331	17.12838675	6.739786247
2	DALYs (Disability-Adjusted Life Years)	6	China	3	Both		7	10 to 14	389	Vitamin A deficiency	3	Rate	1996	15.83833537	23.68397614	9.396510092
2	DALYs (Disability-Adjusted Life Years)	6	China	1	Male		7	10 to 14	390	Dietary iron deficiency	3	Rate	1999	139.6281935	210.7149857	84.16329232
2	DALYs (Disability-Adjusted Life Years)	6	China	2	Female		7	10 to 14	390	Dietary iron deficiency	3	Rate	1999	155.0670722	253.4090718	88.14268344
2	DALYs (Disability-Adjusted Life Years)	6	China	3	Both		7	10 to 14	390	Dietary iron deficiency	3	Rate	1996	171.8487921	266.3348696	103.9280475
2	DALYs (Disability-Adjusted Life Years)	6	China	1	Male		7	10 to 14	388	Iodine deficiency	3	Rate	2000	5.013567621	9.993214789	2.236323385
2	DALYs (Disability-Adjusted Life Years)	6	China	2	Female		7	10 to 14	388	Iodine deficiency	3	Rate	2000	6.476950414	12.46562565	3.008501835
2	DALYs (Disability-Adjusted Life Years)	6	China	3	Both		7	10 to 14	388	Iodine deficiency	3	Rate	2001	5.433563099	10.37168594	2.417209147
2	DALYs (Disability-Adjusted Life Years)	6	China	1	Male		7	10 to 14	389	Vitamin A deficiency	3	Rate	2000	12.88068424	18.95823188	7.802286587
2	DALYs (Disability-Adjusted Life Years)	6	China	2	Female		7	10 to 14	389	Vitamin A deficiency	3	Rate	2000	10.24526934	16.03239538	6.284822746
2	DALYs (Disability-Adjusted Life Years)	6	China	3	Both		7	10 to 14	389	Vitamin A deficiency	3	Rate	2001	10.82999645	15.97679379	6.839811276
2	DALYs (Disability-Adjusted Life Years)	6	China	1	Male		7	10 to 14	390	Dietary iron deficiency	3	Rate	2000	132.5492871	199.278131	79.83154042
2	DALYs (Disability-Adjusted Life Years)	6	China	2	Female		7	10 to 14	390	Dietary iron deficiency	3	Rate	2000	145.6503474	239.4017697	82.95267631
2	DALYs (Disability-Adjusted Life Years)	6	China	3	Both		7	10 to 14	390	Dietary iron deficiency	3	Rate	2001	130.9291648	196.8339632	81.16819171
2	DALYs (Disability-Adjusted Life Years)	6	China	1	Male		7	10 to 14	388	Iodine deficiency	3	Rate	2001	4.736760799	9.304568122	2.133592427
2	DALYs (Disability-Adjusted Life Years)	6	China	2	Female		7	10 to 14	388	Iodine deficiency	3	Rate	2001	6.19506091	11.84936738	2.772768259
2	DALYs (Disability-Adjusted Life Years)	6	China	3	Both		7	10 to 14	388	Iodine deficiency	3	Rate	2002	5.061805898	9.769939025	2.260293916
2	DALYs (Disability-Adjusted Life Years)	6	China	1	Male		7	10 to 14	389	Vitamin A deficiency	3	Rate	2001	12.00258889	17.68373729	7.34943982
2	DALYs (Disability-Adjusted Life Years)	6	China	2	Female		7	10 to 14	389	Vitamin A deficiency	3	Rate	2001	9.548533148	14.86590028	5.847170615
2	DALYs (Disability-Adjusted Life Years)	6	China	3	Both		7	10 to 14	389	Vitamin A deficiency	3	Rate	2002	10.04675852	14.96332914	6.341992524
2	DALYs (Disability-Adjusted Life Years)	6	China	1	Male		7	10 to 14	390	Dietary iron deficiency	3	Rate	2001	125.7115781	189.0521177	76.47381254
2	DALYs (Disability-Adjusted Life Years)	6	China	2	Female		7	10 to 14	390	Dietary iron deficiency	3	Rate	2001	136.6311851	224.8262311	78.31945932
2	DALYs (Disability-Adjusted Life Years)	6	China	3	Both		7	10 to 14	390	Dietary iron deficiency	3	Rate	2002	122.7459187	184.6885872	77.38344659
2	DALYs (Disability-Adjusted Life Years)	6	China	1	Male		7	10 to 14	388	Iodine deficiency	3	Rate	2002	4.39432497	8.662141957	1.928322628
[truncated: 8,801 more rows]
